# Supplementary material for: Linkage Mapping Reveals Strong Chiasma Interference in Sockeye Salmon: Implications for Interpreting Genomic Data
Source: G3 (Bethesda). 2015 Sep 18;5(11):2463–73. doi: 10.1534/g3.115.020222 (PMC4632065; doi:10.1534/g3.115.020222)
Supplement: Supporting Information [file supp_g3.115.020222_TableS3.xlsx]

## Sheet: Table S2
Org.order	Marker	best_model	Duplicated	LG (So)	Chr_Arm	cM	y	Sequence (RAD loci)
1	75722_x1	AA_AB	Y	1	a1	0	NA	TGCAGGCAGAGGAGGGTCGTTAGTGATTGGAGTCTGTGGCAAAAACCAAAAGAGATCGGACCCCTCCCCCAGTAACCGGCCCAGGTCCAGAGCC
2	7247_x1	AB	N	1	a1	0.403	0.87	TGCAGGAAACTGTCTTGAGTCTGAGCTTTGTGTTGTCTCTGTCCTCCAGCGCCCCTGCCCTCCTCCCTCTCAATTCAATTAAATTCATTTCAAG
3	50479_x1	AA_AB	Y	1	a1	0.691	NA	TGCAGGTATATGGTACGTAAACAACAACCTCAGCATACTACAACATATGTGTACAGTGTGTGTGTGTGTTTGTGCGTGTGTGAGTGTGTGTGTG
4	37792_x1	AB	N	1	a1	0.906	0.83	TGCAGGCTGCCCTGTCCCAATAAGATTTTGAGTCTGTGTCAGTAATCAATCTGATTCAGTGAGTAGTAACCAGAATGACATCATGTCCTGTGTC
5	80180_x1	AB	N	1	a1	1.038	0.79	TGCAGGAAGGGTACCACATGAGGGAGGAGGATGTCTTCCCTATAAGACAGTGTTGAGATTGCTTGCAATGACTTCATGCTCAGTCCGATGATGC
6	18089_x1	AB	N	1	a1	1.038	0.83	TGCAGGATAATGACCCTAAACATACTGCTAAAGCAACACTTGGGTGGTTTAAAGGGAACACATGTAAATGTCTTGGAATGGCCTAGTCAAAGCC
7	2880_x1	AB	N	1	a1	1.038	0.83	TGCAGGGGGAAATGCAAGTTTGAACTAAACAGAATATGATCTATATGACCAGTTTGTGTGTGTAAAATAACAAGTGGTTCATGTTGAACCGAAC
8	15710_x1	AB	N	1	a1	1.038	0.86	TGCAGGCATACATATACCCATAGTATGTACTCTATCTATGCACACTAGCTAAGACCTAGGCGGTACATCCCTTGTATTTTGGTTAGTGTGCCGG
9	37859_x1	AB	N	1	a1	1.038	0.86	TGCAGGTACCTCCATTGCAATATAGACACAGTGCAGTATAGTAGGGTCGTGGCTACATCCCTCCATCGACCAATCAGAGCAACTCCTGACCGTT
10	43048_x1	AB	N	1	a1	1.038	0.87	TGCAGGCTTCACTGTGAAAGGGAGAGAGAGAGATGGAAGGAAAAGGAGAGAGAGATGGAATGAAAGGGAGAGAGAGAGAGATGGAAGGAAAGGG
11	38574_x1	AA_AB	Y	1	a1	1.038	NA	TGCAGGTGGACCAGCTACCCCTGCGCTTCCTGGAAGCTCCATCTGAGGGACACCTCCGCCTCCGGCTCAACAGCCAGCTGTTTGTGGGTAGGAC
12	51985_x1	AB	N	1	a1	1.239	0.68	TGCAGGACTTCCTTTGAGGAGAGCGGTGTCAAAAAAGCAGAGCTATTCTCTTTATTATGGACAGACCTCTCCCCATCTTTACAACCATTCAAAC
13	32776_x1	AA_BC	Y	1	a1	1.4	NA	TGCAGGAAATGAATTGTCCTTTATTTAACATTACAAATTACAGTTGAGACACAGCGGAGAGAGCAACGAGTTAGAGAGATGTGACAAAAACATT
14	64584_x1	AB	N	1	a1	1.526	0.87	TGCAGGCTGTACTCCTTGGCAGCATTGCTGGAGGCTGTGTAGATGGCTGTCTTAACTTATTTAGAGCATGTACGAGAGTTTTGTTTCTCATGGG
15	29694_x1	AB	N	1	a1	1.752	0.6	TGCAGGCTGTACTCCTTGGCTGCGTTGCTGACGTCTGTGTAGATGGATGTGTTAACTTCTTTAGAGCACTTTGTGATGCAGCCCGGGGTGGTGC
16	66033_x1	AA_AB	Y	1	a1	2.127	NA	TGCAGGCCTGTAGTGTCTCTCAGGCAGAGTCATGTTGTGGGACAGAAGACTGTAGCAGGGCCACTTACAGATGCTCCAGGAAATGAGCCCTGTG
17	70783_x1	AB	N	1	a1	2.493	0.84	TGCAGGGAGCAGCCTCTCAGCTCTTAGACTGTACTTTTAACACAGGAGGGTGGTGGGAGGGTGGGGACCATATAATGGGATGTAATGAGTAATG
18	79129_x1	AB	N	1	a1	2.762	0.82	TGCAGGACGGTCTGGCTCGGAACATCTCTGGCTGAATCTCTGTCAGTCGTCTCCTCTCGCACACACACCCCAACATCAAACCCGAGCCCCTCCA
19	28305_x1	AB	N	1	a1	7.135	0.83	TGCAGGCCCTGGGGTACTCCCACAGCTCTGCTGCTCAGGCCCAGGGTGAGTACTGTAGGCTCCACTAAACATCATCCATAACCCCAAACACTTG
20	666_x1	AB	N	1	a1	7.135	0.86	TGCAGGGCATTCTGCACCCTATTTCTCTGAGTATGTGTGTGTGCATGTGGGGGAGAAACCTTGAACTTAGCATTCCAAAATCATAGGCATTAAC
21	4304_x1	AB	N	1	a1	7.282	0.86	TGCAGGGTTGAAATATGTTCTTTCTCTTTTTTACAGAGGTGCTATCCTCAGATAATAGCATCGTTTGCTTTCGCCGAAAAGCCTTTTTGAAATC
22	88906_x1	AB	N	1	a1	10.394	0.81	TGCAGGGGATAACCATTTTCTATCTGAATCGTTAAAACAATTTCAGCTGCATACAAATACTGCATTGCAGACAAAAAAAAAATAATAATGGACA
23	36946_x1	AB	N	1	a1	10.394	0.82	TGCAGGTGAAGAAGCCGGATGTGGAGGTCCTGGGCAGGCGTGGTTATATGTGTTCTGCGTTTGTGAGGCCGGGTGGACGTACTGCCAAATTCTC
24	68695_x1	AB	N	1	a1	10.394	0.83	TGCAGGTTCTGCTGATGGATTGAGCACTGTGCCAAAATGGTTGTAACTGACAAATGATCAGACACATAAATCAATGAAATTTATTCCAGAAAAA
25	61154_x1	AB	N	1	a1	12.38	0.83	TGCAGGATCGTCTGAGGGGGGATGCTGAGGAGTATTTCTGTCGGTAATAAAGCCCCTTTGTGGGAAAAACTAATTCTGATTGGCTGGGCCTGGC
26	4524_x1	AB	N	1	a1	12.696	0.77	TGCAGGAAGCCTTTTTCCTTTTATTAGGCCATTATTGTAAATACGCCTAGTTTCATAAAGGTTATATACATTTTTTTAAATAAAACATCTGATT
27	4293_x1	AB	N	1	a1	13.904	0.8	TGCAGGCCGCTGATGAGCTGGTTGCTGACGGGCTGGTCCTGGGGCCGGCAGCTGACGGGCTGGTCCTGGGGCTGGCTGAAGGTCAATCTCAATC
28	19364_x1	AB	N	1	a1	13.904	0.82	TGCAGGCCTGAACTGATGTTTAGCGACAACGCTTGGTGACACCAGTGGCTCACTGACTCCATATATGTTCTCAGCACGCACTCTGAACTGGTAC
29	76066_x1	AB	N	1	a1	13.904	0.82	TGCAGGACACTCAAGAGGGTGGTGTGGCCTGCCCAACGCATCACCGGGGACACACTGCCTGACCTCCAGGAAACCTACAGCACCCGATGTCAAA
30	63443_x1	AB	N	1	a1	13.904	0.83	TGCAGGGCCAGACAAGGAGGCAGTTCTTCTCTCCCAGAACCCAGATCACGACTGCAGTGGGCTCATCACGGTTGAATTGAAATGGAATTGACAG
31	19983_x1	AB	N	1	a1	13.904	0.84	TGCAGGGCCATCAAAGCCACCTCCTCCTCTCGTCCATGGTATGTCTTCAGCAGGTTTATGTGATAGATTTAGACCTTCTTCCTCCTGTCAGGTT
32	72049_x1	AB	N	1	a1	13.904	0.86	TGCAGGGGCAGACTGGACACTTAAGGGTGGGGGGGCTATGACTGACTGTGACATTGCATCCAGCAGTAACCCTCTCTAAACCACTGCTCCAGGA
33	3693_x1	AB	N	1	a1	13.904	0.86	TGCAGGAAGGTGAGGTTCCGGAGGTCCCTCCGCCCCCTCTGGACATCGAGGGGTCCCCGGCATACACGATACGGGCCATTCTGGATGCCGGGTG
34	43129_x1	AB	N	1	a1	13.904	NA	TGCAGGAGAAAGAGGAGAGTGTATGTAGGAGAAAGAGGAGGGTGTCTGCAGGAGAAAGAGGAGAGTGTCTGCAGGGGAAAGAGGAGAGTGTCTG
35	86523_x1	AA_AB	Y	1	a1	13.904	NA	TGCAGGGTAATTAGCAGAGAACCCACACCTGTGGTGCGGGGAGCAGCATGTTCAAGCAATTCACAACATTCACATAGAACAAGACAGTCGGCAA
36	88580_x1	AA_AB	Y	1	a1	16.056	NA	TGCAGGCACCCTCATATTTCTCCTGCAGACACCCTCCTCTTTCCCCTGCAGACACCCTCCTCTTTCTCCTGCAGACACTCTCCTCTTTCCCCTG
37	76585_x1	AB	N	1	a1	18.31	0.7	TGCAGGGACGGGGGCTGGGATTAAAAATACAAATATAAAACAAAACACACATCACGACAAGAGATATTTAAGACAACACAGCACTTACTCCTCA
38	17011_x1	AB	N	1	a1	19.291	0.64	TGCAGGCAGGTATTAGTGATGTATAACAAGAGTACTCTGGGGAAGTGTACACTTACAGTGATCAATCCACGTAATAAGAAAACCTACAGAGTTG
39	81149_x1	AB	N	1	a1	19.291	0.74	TGCAGGGGAGGGCTTTCTGACACCACACCTTCTGTTTAACTGACCCACTTACTGCTATCTGTTACTGCACTGAGCTGCTGAATTAGAGCTAGCC
40	63536_x1	AB	N	1	a1	19.291	0.75	TGCAGGAGCGGGTCACTGCTTTGATATTTGTAGAGAACGACAGGGTGTTGTCCAGGGTCACACCAAGGTTCTTATCAGTCTGGGAGAAACACAC
41	73412_x1	AB	N	1	a1	19.291	0.79	TGCAGGAGACCCATCGAGGGCCGCGTGGTCAATGCCATGGGCAAGCAGTGGCATGTCGAGGTAGTTAAATAAAGTTTAAATTTTAAATTAAAAA
42	11177_x1	AB	N	1	a1	19.291	0.82	TGCAGGCCTCAAGCTGCTCCAGCCGGGCTAACTCCTCCTTCTGCCTGGCTAACTCCTCTTTCTCTCGCTCCTCTCTCTCCACTCTCTCCTTCTC
43	86911_x1	AB	N	1	a1	20.361	0.74	TGCAGGGAACTGAAACTCCAGCTAGATAATATGAATACTAGATGCGTTTCTTGAGTGGGAATGTTGCGCAAATCAAGGTTGACGTGAAATCAGC
44	332_x1	AB	N	1	a1	20.361	0.75	TGCAGGTCGCAGGCTCATAGAAGCAGGCTCCTGCCAGTAGGAGATGAATAGCACATAGTCCTCCATGCTGTTAAACCAATCCCCTCACTCCACC
45	One_ACBP-79_x1	AB	N	1	a1	20.361	0.76	#N/A
46	20264_x1	AB	N	1	a1	25.759	0.62	TGCAGGGGACCATCTGTAAAATATTTGATATTACATTTGACACCTGGGCTTTCACATGTGTTCAAATGTTGTCACGGTATCACGTGTTGAAATG
47	68737_x1	AB	N	1	a1	25.759	0.75	TGCAGGGAACTGAAAAGAGGAGCAACCCAGAGATCTGTGTGCTTTGATGACCTTTAACAGAATGTGACTGGAAGAACGGGTGTTGTATGTGAAG
48	42971_x1	AB	N	1	a1	33.344	0.58	TGCAGGGCGCTAAGGTAGTTATCCAGGGCCATGCGACAGCAGCTGTTGAGCAGGGCCTCCACCTGGGCAATGTGGGTCTCAACCAGCTGCTGTC
49	68027_x1	AB	N	1	a1	33.344	0.62	TGCAGGTATCATGCAACGAGCACCTAGTGAGAGAAAAGCACACTCCTTGAACTCCACAGGGTGTTAGCTCATAAATAAAGGTAAAAATAAATAA
50	91410_x1	AB	N	1	a1	44.266	0.48	TGCAGGCTGACTTCAGTCGTCAGTTGAACGGTGTTTCCTCTGACACATTGGTGCAGCTGGCTTCTGGGTTAAGCGGGTGTTAAGAAGTGGGGTT
51	78011_x1	AB	N	1	a1	44.266	0.51	TGCAGGATCTCAGCCTGGTGGTGGAGGATCAGAGTCAGGGCCACGCGGAACAAGATCTTAGAGCCCTCGTAAAACAGGCAGTCCCAGATCCGTA
52	24144_x1	AB	N	1	a1	44.266	0.57	TGCAGGAGGCCTTTTGCCTTTTGGTAGGCTGTCATTATAAATAAGAATTTGTTCTTAACTGACTTGCCTAGTTAAATAAGGTTAAATAAAATAC
53	42962_x1	AB	N	1	a1	44.898	0.42	TGCAGGCTATGTTGTCACCCAGATAAAGGCCACGGATGCTGAAGAAGGCATTAACGCGCAGATGTCCTACAAAATCACAGAGGGGGGACACTTG
54	31969_x1	AB	N	1	a1	45.799	0.4	TGCAGGTGCGAATGTGTGTTTCTCTGTCCAATCCGAGGCTTGAATGTGATCTGAGAATGTTTGGTCTCTTGGGTATCTTGGGAAAGCCTCAAGG
55	87129_x1	AB	N	1	a1	47.207	0.48	TGCAGGGGACCATGACTGTTTAAATTTAATCGTGTAAATGATACCTTTTAAAGTAAAATATTTCAAATAACATATGACACCTGGGCTTTCACAT
56	65936_x1	AB	N	1	a1	47.573	0.42	TGCAGGTGCATCTTTGGGCAGGAAAATCTCAGCTGATCCCTTATTAAGGATGGGCTCTATGATAGACGGAGCGTTGTCATTCTGATCCAATATT
57	50255_x1	AB	N	1	a1	47.573	0.43	TGCAGGACCTGCTTCGCAGAGTGTGGTGTCAAAAAAGCAGAACATCTCTTTATCACAGACAGACCTCTCCCTATCTTTACAACCATTGAATCAA
58	73731_x1	AB	N	1	a1	47.573	0.44	TGCAGGCCCCTGTGTGTGTCTGTAACATATGTCAAGTTGACTGAATATAATGCAAAAATGTGATAGAGGCAGTTGGGCTCTCCCCCAAGTCTAA
59	62368_x1	AB	N	1	a1	47.573	0.45	TGCAGGTGTCGCTTATTTTCCCCAGTGTATTTATCCCTGTGTTTCCTATCTCGCTGTGCCAGTTTGTCTTGTATAGAATCGTAGCTGCGCGAAG
60	14729_x1	AB	N	1	a1	47.573	0.49	TGCAGGCTAGTTTTATCTTATCTTGATTAATGTTCAGTCATATGGTCAAGTGCTGCAAAGAAATATGTAGTTAAGCTGCAGCTGGCCCAGAACA
61	10811_x1	AB	N	1	a1	52.97	0.32	TGCAGGAGAAGTGACTGGATGGTATAAATGACAGAATTTACCTTTCATGGCAGGAGGGAGGAGTGTGTACAAACACTTTACAGCATCCAGACAC
62	66488_x1	AB	N	1	a1	57.266	0.3	TGCAGGTTTGGTCTAGTTCCAGGTTTGTTCCAGGGACATTTTTTTTTAAACATTGTGTCATGGTCCCCTGGGGGTTTTTGTCAAGTGAAAATAC
63	69630_x1	AB	N	1	a1	57.266	0.3	TGCAGGACTTGATTTTTGGATTGTGATGTCAGTGTAGTGTTTAGGGACATATTCAATCTCTCCCTATCCCAGTATGTTGTCCCCACTTGCTTCA
64	90055_x1	AB	N	1	a1	62.659	0.24	TGCAGGCTGACTTCAGTCGTCAGTTGAACGGTGTTTCCTCCGACACATTGGTGCAGCTGGCTTCCGGGTTAAGTGAGCGGGTGTTAAGAAGCGC
65	80258_x1	AB	N	1	a1	62.659	0.26	TGCAGGTGTGCTGCTCGAGAGCGAGAGTCGATAAGAGCATGTGTGATAGAAAGAGGGATATGTTGCACGTCAAGCACGGGGGGTAGCTAGCTTT
66	62402_x1	AB	N	1	a1	62.659	0.26	TGCAGGAGAGCCGCAAGGAGAAAAGCTTGGGGCAATATTGCTGTTCTTGCTTCAACTCATAAGATTCTACACCCGCTTGTTGCTGCCATTGGCT
67	8145_x1	AB	N	1	a1	62.659	0.26	TGCAGGCGTTTGGAAATTGCTACCAAGAATGAACCATACTTGTGGAGGTCTACAATTCTTTTTCTGAGGTCTTGGCTGATTTCTTTTGATTGTC
68	64794_x1	AA_BC	Y	1	a1	62.659	NA	TGCAGGCCTCAAGACCATTGTGGGAGCGCTGATCCAGTCAGTGAAGAAACTGTCAGACGTGATGATCCTCACTGTATTCTGCCTAAGTGTCTTT
69	3520_x1	AB	N	1	c	64.811	0.09	TGCAGGTGGTTTGAAGGGTTGCGGACAATGCCTGACACCAGGTCTGTGTGTCCCTGCAAATCATGGACGTATTCCTCGGAGCTGGAACTGTACA
70	87480_x1	AB	N	1	c	64.811	0.09	TGCAGGACGGGGTCAGAGCACAGGCTCTTTTAGCAACTGGGAGGCGTCTGCGGTCTTGACCTTCCACGCTACACGGTTTGGCACGGTTTTTTTT
71	173311_x1	AB	N	1	c	65.048	0.09	TGCAGGAGCGGGTCAGTGCTTTGATGTTTGCAGAGGACAACAGGGTGTTGTCCAGGGTCACACTAAGGTTCTTTGCACTCTGGAAGGGTGACAC
72	11283_x1	AB	N	1	c	67.029	0.09	TGCAGGCAGTTGCTGGGCCCGAGGTGCTACAGGAGCTCCTTAAACTTGACCCCAAAAAACCATCTGGGTCAGATGGTTTAGACCTTTTCTTCTT
73	87467_x1	AB	N	1	c	67.724	0.08	TGCAGGCGGCCGGCCCACCACAAGGAGTCGCTAGAGCGAAGCCAAATAAAGGCCCCCCCCCAGCCAAACCCTCCCCTAACCCGGATGACGCTGG
74	11744_x1	AB	N	1	c	68.469	0.08	TGCAGGTGCCCAGCCCGCCACAGGGAGTTGCTAGAGCGTGATGAGCCGAAGTCAAGCCCCCCGGCCAAACCCTCCCCTAACCCGGACGATGCTG
75	31883_x1	AB	N	1	c	68.469	0.09	TGCAGGGTTCTGTCATACTATCCAGGTCTGTGCCCAACCAGTTCGAGCTTCTACTTTTAAAAATCCACCTTTCCAGAAAAAAGTTGCTCACTGT
76	2499_x1	AB	N	1	c	68.668	0.09	TGCAGGGACTGGGGAGGTTGTCAGGATCAAAATGAAATATGAAAGGAGCAAAGCCCAGGTAAAAAGTTAGAGGAACATCTGTATCAATCAATTC
77	38523_x1	AB	N	1	c	71.75	0	TGCAGGTGTATTTGGGAACAACAGCTCAGCCAGCAGCCTGGAGTAGATACAATGGGTTGGGATGTCGATGATGAAGGTAGATGGGCAAAGACAC
78	76745_x1	AB	N	1	c	71.75	0.03	TGCAGGAAGTAAGCACAGCAAAACCCAGGGAGGGGCTGTCACAGCCATGCATTAATGACAGAAATGTCACTTTCTGTCTATGCTTTGCTTTTTT
79	39068_x1	AB	N	1	c	71.75	0.06	TGCAGGCTCTACTTTTACCTTATCTTGATTATGGTCTAGTAATATGGTCAATTGTTGCAAAGAAATAACTAGTTAAGCTGCAGCTGGCCCAGAA
80	71402_x1	AB	N	1	c	71.75	0.06	TGCAGGCTGACTTCGGTCATCAGTTAAACAGTGTTTCCTCTGACACATTGGTGTAGCTGGCTTCCGGGTTAAGCAAGCGGGTGTTAAGAAGCAC
81	76003_x1	AB	N	1	c	71.99	0.01	TGCAGGCTGACCCCGATTGTCAGTTGAACAGCGTTTCCTCCAACACATTGGTGCGGCTGGCTTCTGGGTTAAGTGGGCAGGTGTCAAAAAGTGA
82	79828_x1	AB	N	1	c	72.361	0.07	TGCAGGAGGCCTTTTGGTAGGACGGCATTGTAAATAAGAATTTATTCTTAACTGACATGCCTAGTTAAATAAAGGTTAAAATTTTTTTTTATAA
83	69754_x1	AB	N	1	c	72.78	0.03	TGCAGGATCGAACAATGAACTGACAATGGCTCTGAAAACTGTTTGTAATGTGGTTGTCACGCCCTGGTCGAAGTATTTTGTGTTAATCTTTATG
84	43483_x1	AB	N	1	c	73.367	0	TGCAGGGAGCCACCATTGGGAGGCATGAGGAGCTACAAGAGGACCTGTTGGAAAAGATTCATTCCCTGACAGAACGCCACGACCAAGGGGTTAA
85	19413_x1	AB	N	1	c	73.823	0	TGCAGGCGCTCGGCCCACCACAAGGAGTCGCTAGAGCGCGATGAGCCAAGTAAAGCCCCCCCGGCCAAAACCGCCCCTAACCCGGATGACGCTG
86	37101_x1	AB	N	1	c	73.823	0	TGCAGGTGAGCTTCGCCTGATGTGCACTATTAAATTCAGAAAAGTCACTTCACACATCCCTCTTCCAGGAATCTGTTCATCCTACCCTACAAGC
87	6228_x1	AB	N	1	c	73.823	0	TGCAGGAGGCCTTTTGTCTTTTGGTAGGCCTTCATTGTAAATAAAAGGTTAAATAAATAAAACATGTTTACAACATTATAATGTTAATGTTGTT
88	88317_x1	AB	N	1	c	73.823	0.03	TGCAGGTTTGACCTTTAACCTTTGCATTCCTGTAGGAAAGTTCACTGTGTTTTCCCTCACCACCTGCAGAGACATTGGCTCCAGACTGCTGGCC
89	64373_x1	AB	N	1	c	73.823	0.03	TGCAGGGCAAGTCGCACACAGGAAGCCAGTTGGGGAACCCTGGGCTATAGCCTACCACGTGTGTTTTCTCCCTTCATTCAACATTTACAGATGA
90	8019_x1	AB	N	1	c	73.823	0.03	TGCAGGAAGACAGCTTGGCGGAGCTGGTCCAAGTCTCCTGGGTCTGTCATGGCCAGGTTGTACTATCATGACACAAGGCAAGACCCAGGAGCAG
91	33543_x1	AB	N	1	c	73.823	0.05	TGCAGGTGCTCGGAGAGGGTCCTGTTCGTTCCACCACCTAGCGCTCCCGCTCCCATTCCTATGGAGTTAGGGGGGGTCGTGCCGAGGGGTACCG
92	84086_x1	AB	N	1	c	73.958	0.06	TGCAGGTGTGATGTTCAGATGTTCCGATCCTGTGCAGGCGTTGTCACACATGGTCTGTCCGATCAGTGGTCTGTCCTGTATCCCTGTAGCGCTG
93	36888_x1	AA_AB	Y	2	a1	0	NA	TGCAGGAAAAGGACCAAATCTCCCTCTAGTGGCCTCATGGGTGGAATGTTATTAAGATTTTTCATAATTTTATAAATAATACACTTTTTAGTGG
94	45397_x1	AA_BC	Y	2	a1	1.095	NA	TGCAGGTAAAGCCCTACCGTTTTATTTTAAATCTCTCTAAAACGGTTTGCCACAGGCGAATTGTCCGAGGGCAGACCGCTACAAGTCTCCTGGA
95	5461_x1	AB	N	2	a1	1.522	0.95	TGCAGGCAACAGGAAATGTGAATTATTGTGTAGATTATTAAAAAATATATTTAAAAAAATTAACATTTTTTTAGAGGGTGATACATTTTTAGTT
96	79710_x1	AA_BC	Y	2	a1	1.908	NA	TGCAGGACCCGTAGATCAGCCCGCCTTCATCCATCAGCATGGGATGGCGAGCCTCTGTTTCTACTACTCTTGTGGGGAAAGTAGAGCATTGGGT
97	89352_x1	AB	N	2	a1	2.262	0.92	TGCAGGGCAGGGGAATTCTCATCAACAAAAGAGTGATCAAATTAAGATCAAACAGCTGTACTGTGTTGTATACTTAGTGCCTAGCTAGCCAACT
98	5676_x1	AA_AB	Y	2	a1	2.49	NA	TGCAGGGATATAACCAGCCTGACCGCTGAGATCATTATAACCAGCCTGACCACTGTGATCATTATAACCAGCCTGACCACTGTGATCATTATAA
99	37344_x1	AA_AB	Y	2	a1	2.732	NA	TGCAGGCGCCCGGCCCGCCACGAGTCGCTTTAGCGCGATGATCCAAGTAAAGCCCCCCCGGCCAAACCCTCCCCTAACCCTGACGACACTGGGC
100	39966_x2	AB_AC	Y	2	a1	2.937	NA	TGCAGGTATGTGAGCTATGACTTACAGAGAGAGACTAATGCATTTAAAAGGAATTGTGAAATTGAACAGAGTATCAACAGCCGTTACAAAACAT
101	10461_x1	AA_AB	Y	2	a1	3.083	NA	TGCAGGATCTGGAGAGGAGACACAAGACGGGGACCCTCCCAATGCCAGGCCCTCCTCAGGGGTCGAGCCTGAACCGTCCCGGTACCCAAACTGG
102	19757_x1	AA_AB	Y	2	a1	3.083	NA	TGCAGGTCTCATCCTTCTTCTCGTCTACTGAGTCATGGAGATTGAAGAACAGAATATGAATCAGACGTAGGTCCTATTAGAAAACACTGAGAGA
103	219526_x1	AA_AB	Y	2	a1	3.083	NA	TGCAGGCTCATCCTGACATGACCCTCCAGAATGACAATGCCACCAGCCTTACTGCTCATTCTGTGCGTGATTTTCTGCAAAACAGGAATATTAG
104	77352_x2	AB_AC	Y	2	a1	3.083	NA	TGCAGGTCCAGACAAGTATAATGGAGCTATGTGGTGTATTGCACAGTCAAAAACAGCATCCATTTACTGGTCTATGAAGTCCAGCGTAATATGG
105	74110_x1	AB	N	2	a1	3.198	0.77	TGCAGGTTGAAGTGAGTGTGATGTTGTATAATCTGAAAGGAGGAGATGCTATAGTTCTGCCCTCCTGCAGAACTAGGCTAGTAGTTAGTTTCAC
106	70776_x1	AB	N	2	a1	3.198	0.83	TGCAGGAGTCAGTCGGGTGATAAGAGGGTCAATGATCCAGGTAATGGATGGATGGAGGGTGATTAATGCCACCTCTGTAACTGGTCTCACACTG
107	16046_x1	AA_AB	Y	2	a1	3.198	NA	TGCAGGGGGCAGGAACAGAATGAGCCAATCAGATTATTCCTCTAAACATCCTCTAGCCAATCAGACCACTCTGTTCCAGACTAAATGCCAACAG
108	24023_x1	AA_AB	Y	2	a1	3.198	NA	TGCAGGCCACAGGCAGGGTGAGAGTGGGTGCAGACTGGGAGACGACAGCAAGAGAGTGCTGGCCCGGCTGGGGGATAATCATTATAGATTGGCT
109	32045_x1	AA_AB	Y	2	a1	3.198	NA	TGCAGGATGGGTGAAGCATTGCACCTTCTATAAGCAGTATCAGGGTTGGTCCTGGTCTAGGGGGTTAAGGCCACAGCAAACACACTGACCACAC
110	32714_x1	AA_AB	Y	2	a1	3.198	NA	TGCAGGTGTTCCTGGATGGAGTGTCCGTGGCAACGCTGCAGTCGTTGATGTTGTGTTACCCGGACCGTCTGTCTGTAGAACTGACTGTCACCCC
111	34010_x1	AA_AB	Y	2	a1	3.198	NA	TGCAGGGGGTGAGAAGGCTCTGAGGGCAGCAGTCCTGCGCCACCGCTGGTTTGTCACTGTAACGTCTCGTGCTGCTGAGCCTGTCGCTAACTCT
112	38757_x1	AA_AB	Y	2	a1	3.198	NA	TGCAGGCGTCCCAGGTTCATCATGTCATTACAGCGTTTGGGTACCAGAGACATCAGATCCACCGCTCTCTGTGGGACACGCACGCACGCACGCA
113	44183_x1	AA_AB	Y	2	a1	3.198	NA	TGCAGGGCCAACGGGCAGGTGTACGCCCACAACGACATGTGGACCCCAGAGCCGTGCAGGGTGTGTGTGTGTGACAGTGGAACCACCATCTGTG
114	44387_x1	AA_AB	Y	2	a1	3.198	NA	TGCAGGCGTTGGCTCTATGTAACTACCTGGAGACCAATACTGATGTGATAGATCTGAAAGGAAAGCAGGTTTTGGAACTGGGATCAGGGACAGG
115	49704_x1	AA_AB	Y	2	a1	3.198	NA	TGCAGGCTGTTTTAACTTCTGCTATAAAGTCTTGTTCTTGGGGTTAAAGAGGACATTCTCATTGGGTGAATACAGTTCAGGGAACATCTTCTAA
116	61385_x1	AA_AB	Y	2	a1	3.198	NA	TGCAGGTACAGTGCATGTTAGTCATTTAGCAGAGGCGCTTATACAGAGCGACTTACGGGAGAAATTATGGTTAAGTGCCCTGCTCAAGGGCACA
117	72858_x1	AA_AB	Y	2	a1	3.198	NA	TGCAGGTCAAACAGGCTCTGTGAAAACTCCTTGACTTGCTCCAGAAGGGCTTTCACGGCTTGTTGCTCAAGCAGGGCGCCTTGGCCGGCGAGGG
118	77273_x1	AA_AB	Y	2	a1	3.198	NA	TGCAGGTATTTGAATCACACCTGTCTGAACGAGTGGCCAGTAGGGAGGATGAGGGACAAGTGTCTCCATGACAACTCAGTACCACCATCAGCCC
119	80289_x1	AA_AB	Y	2	a1	3.198	NA	TGCAGGCTACAAGGTTTTTACTTTCTTTGTGGGCTTTATGTCGTGCTATATTTTGTTGACATACCTGGTATTGTCAATAGGAGTCTGATTCCAT
120	81256_x1	AA_AB	Y	2	a1	3.198	NA	TGCAGGTTAGACAATCAGAGCTTCCAATGCATATGCCAACAAGATTGCAAGGAATCCCAGTAACATTGACCTAGGCTGTCTTCTCCCTCTCTAG
121	88380_x1	AA_AB	Y	2	a1	3.198	NA	TGCAGGGCCGAACCTTCGCCCAGAGCTCACAACCAGTCCCAAGTCCTTCTTATCTGCTCCGGGAGCCGTTTGTTCAGACTCCCGAGTGCTACGA
122	35988_x1	AA_BC	Y	2	a1	3.198	NA	TGCAGGTATGAGACCCCTGGGTCTGCGCTGAACTGTGGCATCATGCTGAGGGAGTGTATCAGACATGAGCCACTGGCCAAGCTGGTTCTCCACT
123	42461_x1	AA_BC	Y	2	a1	3.198	NA	TGCAGGTTAGACTGATTGGCTAACGATACCTTCGACTGATTGGCTAACGATACCTTAGACTGATTGGCTAACGATACCTTAGACTGATTGGCTA
124	42695_x1	AA_BC	Y	2	a1	3.198	NA	TGCAGGTTCCCTCTCAATAATGTGACAACAGTAAGAAGTAAACAATAAATCTAATAGAATAAACATTTAGCATTGGTATAAATACAGGAAGTCA
125	62717_x1	AA_BC	Y	2	a1	3.198	NA	TGCAGGGGATGTCCTTTTGCACAGACATTAAGAGGATGTTCGTGTGTCCATGTATGTGTGTTGTGTACAAGGTGGTGGGAGGTTTTCTGAAAGT
126	32270_x1	AB_AC	Y	2	a1	3.198	NA	TGCAGGTTGCAATGTTTGTATTTGTTGGCTTTATGTAGGCTATTTTTACATATTGGCAATGGAAGTTACTTTTAGATTAATTTTAATTTAGATA
127	67800_x2	AB_AC	Y	2	a1	3.198	NA	TGCAGGTAATGTGTCTGTCACCATCACATAGTCCATTGTAGTCACTGCCAAGCCCGCCTTCCTCACACCCCCTTCCACAATGCTTGAACCGTCT
128	40262_x1	AB	N	2	a1	7.509	0.78	TGCAGGGAAGCTAATTCACACACCAGAAAGGGGTGTCGGAGAGTGTTTGAGGGTGTTAAGTTTGGGAATAGGACAACCGATTGGGTTTTTGTGA
129	8605_x1	AB	N	2	a1	7.509	0.79	TGCAGGCTGACTGATCGTCAGTTGAACAGTGTTTCTTCTGACACATTGGAGCTAAGCGGGTGGGTGTTTTTTGGCAGGTCATGTTTCGGAGGAC
130	38778_x1	AB	N	2	a1	7.509	0.81	TGCAGGGACCACAAATTAATTAGAACCACACCAGAACAAATCAAGGGGAAATTATTTTCAAAGCTCATTTAATACATACATAAGTAAACAAACA
131	40121_x1	AB	N	2	a1	7.509	0.82	TGCAGGTGAAGAAGCAGGATGTGGCGTTCCTGTGGAACTACTGGGCTGACACACTGCCAAATTCTCTAAAATGACGTTGGAGGCGGCTTATGGT
132	88734_x1	AB	N	2	a1	7.509	0.83	TGCAGGATCGTCTGAGGGGAGAAGGAGCTGAGGAGTATTTCTGTCTGTAATAAAGCCCTTTTTGTGGGGAAAAACTCATTCTGATTGGCTGGGC
133	283_x1	AA_BC	Y	2	a1	7.509	NA	TGCAGGTTTTCACATCACCCTTCTCAATTTCAACACTCTCCTTTGTCTTAGTTTCATCTTCTTCAGTGTTGCTAAAATGTTTAATACCATCGAG
134	13960_x1	AB	N	2	a1	11.856	0.74	TGCAGGGGGAGAAATATGAATGTCAATTTTTTTTTAAATTGACTGGTCTTCTTGCCCAAGGAATGAGCCACCCCTCATGGCTGCCAATATGATA
135	40635_x1	AB	N	2	a1	11.856	0.75	TGCAGGGATAAATAAAGTTTAAAAATAAATACATCTAATTGAATTAATGTATTAATTAATGTATATAAGTAATTGATCTGTGCTACTAATCAAA
136	64528_x1	AB	N	2	a1	12.966	0.72	TGCAGGAAAGGACATTTAATGGAAAGTGCTATATTTTCAGTTTTGACAAAAACGATTTGGTCTAAAATGTAGTCTATGTTCCAACCTGTACAGT
137	78726_x1	AB	N	2	a1	12.966	0.75	TGCAGGACAGGTACAGGATTTATATTTTATTTTTTAAATTTATTTCACCGTTATTTAACCAGGTAGGCAAGTTGAGAACAAGTTCTCATTTACA
138	70750_x1	AB	N	2	a1	22.766	0.52	TGCAGGGAAGAGAGAACGGGACATGTAAGTTAATCCTCGACACATCAAAGGCTACATACAGTAGGCTGTCCAAATCCCTTCCAATAGATGTCCG
139	694_x1	AB	N	2	a1	22.766	0.52	TGCAGGTGACTTCCTGTACTTTTTTAACACGATGAACACCAGAACTCTTCATGGTTCTGGATGACTTGTCTTGAACAGTGTAACGACTGTTCCT
140	35489_x1	AB	N	2	a1	22.766	0.52	TGCAGGTTGACTTCGGTCGTCAGTTGAACGGTGTTTCCTCCAACACATTGGTGCAGCTGGCTTCTGGGTTAAGCGAGTGGGTGTTAGGAAGCGC
141	61093_x1	AB	N	2	a1	22.766	0.53	TGCAGGTGCCCGGCCCACCACAAGAGTGCGATGAGCCAAGTAAAGCCCCCCGGCCAAACCCTCCCCTAACCAGGACGATGCTTGGCCAATTGTG
142	73633_x1	AB	N	2	a1	22.766	0.53	TGCAGGATACAGATCATAAGACAACACACTAGGAGCTACACAAACATGCTAGGAGGAGCTGCACTAGCTTTGACTGGAAGCCATCTGGGAGGCA
143	73257_x1	AB	N	2	a1	22.766	0.53	TGCAGGGTAACCAACCAAGCTGGAAGTGGGTCGACGAGCATCTGGAGACAAATACAGGCACTGAACCCCCGACCAATGACCTACACGTAGACCC
144	9020_x1	AB	N	2	a1	22.766	0.59	TGCAGGTCTACATATCGCATTTCATTTGTTGTCTTCTCTTACAAGCTACACTATATAAACAAAAGTATGTGGACATCCCTTCAAATTAGTGGAT
145	68186_x1	AB	N	2	a1	22.766	0.6	TGCAGGGTGGTTGGTTATGGAGGATGTTCAGACCCTGTCCAGATATGTCCAACTATGTCCAGTCCACTCACCAGATGTCCAGAGCAGTGGAGTA
146	10872_x1	AB	N	2	a1	22.766	0.62	TGCAGGTGGTGCTCTAATTTAACATTTTAGTTTTGGACAGGCGCGTTTGAGTATTATTTTTTTCTCACCACAAGAGAGCGCTGTTGTCCAAGCC
147	40145_x1	AB	N	2	a1	22.766	NA	TGCAGGCTGACCTCGGTCGTCAGGTGAACGTTGTTTCCTCCGACACATTGCTGCGGCTGGCTTCCGGGTTAAGCAGGTGGGTGTTAAGAATAGA
148	22421_x1	AA_AB	Y	2	a1	23.839	NA	TGCAGGGGCTTTGAAGTACCACAGCGAGGCTCCAGGCACCAACGGCACGTCGGTAGACAAAAGCACAGAGCACCAAGGTAACGGTACTGTCCGT
149	66066_x1	AB	N	2	a1	29.219	0.38	TGCAGGGCCTGCGCACTATAGGGTTAGCCGTTATATGACAAGGGGCTATGTTCTGCACACACTGCAGCACGACAGTGCACTGGGGAGAAGGTGA
150	72260_x1	AB	N	2	a1	29.219	0.43	TGCAGGTGGCTTCTGAAATTAATTAACAATCCAGGGAGTTTCGGAAGGTTATCAGAAAACCTACTAGATTGTAGCTTGGCCGAACCATAATTGG
151	59452_x1	AB	N	2	a1	29.219	0.47	TGCAGGATCGTCTGAGACCAGACACCAGGACAGCTGATGAAACTGAGGAGTATTTATGTCTGTAATAAAGCTCTTTTGTGGGGAAAAAAAATAT
152	2544_x1	AB	N	2	a1	29.219	0.48	TGCAGGTACCTTCGAGACAATAAATGTATAAGTTATGATATTTATCGTGTCACCATCTGGAAAATAACAGAATGAAGATAAAGAGGAAGGTATA
153	39585_x1	AA_BC	Y	2	a1	29.219	NA	TGCAGGCGACGTGCAGATGTTTCATTTCTCTCTCATACAATCATGGCTGAAGCCAGCACAAATTCCTACTAATTTATGTGTCCAGGTTAAACGT
154	82399_x1	AB	N	2	a1	33.47	0.34	TGCAGGGGGTCAGGATGGAGACAGAGGACCTGGCCCTCCCACAGCTCTATAAAGTCACTGTCTACACAGAGCTGGACCAGGCCTTCCAACAAGC
155	6064_x1	AB	N	2	a1	33.47	0.35	TGCAGGCTCCCGGCATGCCACAAGGAGTCACTAGAGCGTGATGAGCCAAGTAAAGCAACCCCCTTGCCAAACCTTCCCCTATCCCGGGCGACGC
156	18446_x1	AB	N	2	a1	38.864	0.19	TGCAGGCCTTCCACTTTCCCGGCCTCCAGACCCTTCTTGCTCTTCATGTGCAGGCCACTGTTCAGCAACACACCTCCCTGCTCCGGAGCAGGCT
157	7255_x1	AB	N	2	a1	38.864	0.21	TGCAGGACTTGCTTTTTTGAGAGTGGTGTCAAAAAAAGCCTCTCCCAATCTTTACAACCATTAAATCTATGTTTTGACCATGGCAGTTAACAAT
158	35916_x1	AB	N	2	a1	38.864	0.21	TGCAGGCCCAACCACCCAGGGTAGGTAGAGAGTACGTAGTAACAGAGTATAACACACACACAGTGTTTCCTAGCCCTGTAGAGCCACCTAACTA
159	34408_x1	AB	N	2	a1	38.864	0.31	TGCAGGTCAAACCTCTCACTGCCCTGACACGGACGTGGGGGCTCCCTCTTCTGGCTGAATTGGTAAATACACCTAGATACAGTTGTGGGTTTTG
160	33887_x1	AB	N	2	a1	42.092	0.13	TGCAGGTACAACTAAAAGTTCTACCAGTGAAAACATCCAGTACATAAAACTGCTGAGAGAGAGTGAGAGAGATGGAGAGACGCCCTGTTATGTA
161	32395_x1	AB	N	2	c	46.449	0.09	TGCAGGCAGAGTGGAGAGACCTGACAATAGAGGTTAGTGTACTCAATGTGATCACACTGTGCCTCAGTTATGTCTATCTGTCGGTCAGTCATAG
162	39353_x1	AB	N	2	c	46.449	0.09	TGCAGGCACCCGGCCCGCCACAGGGAGTTGCTAGAGCGCAATGAGCCAAGTAAAGCCCCACCAGACAAACCCTCCCCTAAACCAGACAACACGG
163	82908_x1	AB	N	2	c	46.449	0.09	TGCAGGACCTGCCTTGTTGATAGTGTTGTTAAGGCAGAGCAGTGTTTTATTTTGGGACTTCTCCCCATTTTAGCTACTGTTGTATCAATATGTT
164	9753_x1	AB	N	2	c	47.524	0.03	TGCAGGACTTGCTTTGTGTAGTATCAAAAAAAAACTTTGGTTGTGGAATGACTTTGGCTTCCCTCCAGGCCTGAGGACAAAGCCTTTCCTCTTG
165	70343_x1	AB	N	2	c	47.524	0.03	TGCAGGCTGCACTGTTTTTATATGTTGGCAATTTTTTTTACATAGTTGGCAATGGCAATAAAGGTTACTTTTAGATTTGTATCATTTTAATTTA
166	68619_x1	AB	N	2	c	49.535	0.03	TGCAGGGTCTGAAACCTAATGTCTAATGGGATTGATCTGTTTGAGTCAATTGTTTGTTTCAGTTGAACAAATTGTTGATTTCAGAACTTTTCAG
167	86471_x1	AB	N	2	c	49.759	0	TGCAGGAAGGGTAGCACATGAGGGAAGTCTTCCCTGTAACGCACAGCATTGAGATTGCCTGCAATGATAACAAGCTCAGTCCGATGATGCTTTG
168	17059_x1	AB	N	2	c	49.759	0	TGCAGGTGTAACTGTTTACTGACTGTACACTAACGTTACTGCATGATTGTAGCCGGTTTACTAACGCGTTAGTTCTATTAGCCATGCTGACTAT
169	61219_x1	AB	N	2	c	49.759	0	TGCAGGATATACTGGGATCAGACACGGGTGGGGCCAAGCTGACTCGCGCCCCTCCCTGCTCAGAGGTCAGTTGGGATTATAATTCGATTTTTTT
170	66417_x1	AB	N	2	c	50.772	0.03	TGCAGGAGCAAGGCCACAGCATTCAGGTGCTCCAGTCAGCCCTGTGGCTGTACGTCCACTCCTCTGACGCCCCTAACTCGGGGCCCCGCCCCAC
171	19018_x1	AB	N	2	c	50.772	0.04	TGCAGGCAGTGTATGGATCAACACTGATAAGGTGATTTCAACCACTTCCGGTTGCTTCAGGAAGCTTAGAATTGGCACAGGTAGACCTCATAGT
172	14303_x1	AB	N	2	c	50.772	0.04	TGCAGGTGCCACAAGGAGTCGCTAGAGCGTGATGAACCAAGTAAAGCCCTCCCCGGCCAAACCCTCCCCTAACCTGGACGACGCTAGACCAATT
173	34781_x1	AB	N	2	c	50.772	0.05	TGCAGGTTGATAGACGTAGTGCATTCAACCCTGTGTAGATCAGTCAATTCTTAACTTAAAGACTTAAAACTCAGGATTCTGTAAGTGGCTATGT
174	42614_x1	AB	N	2	c	50.772	0.05	TGCAGGATAGTCTTGAGACCAGCCAACCGGACAGCTGATGAAACTGTGGAGTATTTATGTCTGTAATAAAGCCCTTTTGTAGGGAAAAACTCAT
175	3097_x1	AA_BC	Y	2	c	50.772	NA	TGCAGGACTCTCTAGGGGGGAACTGCAGGACCACCATGTTCATCTGCTGCTCTCCATCCAGCTACAACGACCAGGAGACCAAGTCCACACTCAT
176	37370_x1	AB	N	2	a2	50.772	0.13	TGCAGGCCTAAGACCTATGGGTTTAACTTTCTGAAGATAGAACCCACCTCTTAATGAGTTCCGAGAGCCAATCCGTTATCCAACAAAATAATGT
177	653_x1	AB	N	2	a2	50.772	0.14	TGCAGGCTTATGATATGAATGCAGTGCGCCACAGTGCTGCAACTGACTCTGACAGTTGAACTTGAGGTGAGGAAGAATGTTTTAGGGCTACCAT
178	45438_x1	AB	N	2	a2	54.029	0.23	TGCAGGAAAGCACCCCCACAACATGATACTTCACAGTTGGGATGGTGTTCTTCGGCTTACAAGCCTCACCCTCCAAACATAACGATGGTCATTT
179	40986_x1	AB	N	2	a2	56.294	0.29	TGCAGGGTGAAGGGATGAGGAGGGTCAGAAACACCAAAGGGGACAGACAGCTTTAAGGAGACATGAGATTACTACTCACTCTGCGAGCAATTAG
180	23100_x1	AB	N	2	a2	56.407	0.26	TGCAGGCTCATCCTGTTATGACCCTCCAGCATGACAATGACACCTGCCATACTGCTCGTTCTGTGTGTGATTTCCTGCAAGACACACATGTCAT
181	35814_x1	AB	N	2	a2	56.407	0.27	TGCAGGTCTGATGATGGTGTCTGATGGAGCCCGATGGTCTTTATACAGTCATCCTAATCCACCTTGATCCTACTGGACCATTATCTCCCATCTC
182	5494_x1	AB	N	2	a2	64.016	0.39	TGCAGGAAGCCCAAACAGATATAATATTTGACTCAAACATAATCATGGCACACCTTGTACTAGATCACATACATCTATCTCTCTGTTATGCGTG
183	62063_x1	AA_BC	Y	2	a2	64.016	NA	TGCAGGGACCCGGTTTAGATGACATCAGCTGGAACAAAGCAGCTGAGAATGCAGAGAAGGGTCTTGCCGATGAGTGTATAAGTGGGCCGTGTCA
184	642_x1	AB	N	2	a2	70.878	0.45	TGCAGGCGGTTGGGAGATGCTCCACAGAGTGTTCCATGGTTCGACTTTGAAGATGATTGACATGATAAGGATGATTATCAGACTGTTTTCAAAT
185	16253_x1	AB	N	2	a2	71.381	0.4	TGCAGGGGGCGGCCAATGGGCTCTTCCTGGGGCATACTTCTATAACTCTAATAGTGCAGTGGCAGCAACGCACCAAAGCATATAGGGGAAACGC
186	24230_x1	AB	N	2	a2	75.279	0.48	TGCAGGGCCGGAGACAGTTGGAAAAGTAGACTTTGGTCAGGCTTACAAGGCTCTTACCTCATGTTTTCGCGAGCTACAGAGGAGTATCATTTTG
187	83714_x1	AB	N	2	a2	75.279	0.49	TGCAGGGAAGTCCCCCAATTAAGCTAGATGCACCGTTTTAATTCCAGCCAATTACACACACTCCTTTTGTGACTGAGGTTGGCTATTCTGTAAA
188	47175_x1	AB	N	2	a2	77.553	0.5	TGCAGGCCAACACCCAACGGACGTCCTCGCGCAGACTGAACTGGTAGTGATCGATCAGGGCCCTGTCGTTTCATCCCGCGCTGGCGGCCAGGGT
189	39301_x1	AB	N	2	a2	80.879	0.57	TGCAGGCTCTTATTGTTTTCCTGATGTTCCTCTGAGTCATTCTGGAGATTGGTCATGTCCTTCTCCTGGCGCTCCACCACTATGTTCAGCTTGT
190	90545_x1	AB	N	2	a2	80.879	0.61	TGCAGGAACCAAGTAAAGTGCAAAGACTTAATTTGTATAAAAATGTATATTTTGGAATTGAAACGTGGGTTTGTCTTTTCTCAGATTTGACTTG
191	61269_x1	AB	N	2	a2	80.879	0.61	TGCAGGTCTTAATGTCTGCCCAGGGAAGTACTGGTCATCTCACTGTAAGACTGCATGCGGGGTGCCTTAGAAACAATTCCCCTCATCTTAATAA
192	68804_x1	AB	N	2	a2	85.239	0.61	TGCAGGATCTTCATGACCGAGCCTGGAGCAAAACTCACCCACATACAGTCTGCATATTATTCATGACAGAACGAGTTACATTCACCACTAATTT
193	12189_x1	AB	N	2	a2	85.239	0.71	TGCAGGCTGACCCCGGTTGTCAGTTGAACAGTGTTTCCTCTGACACATTGGTGCAGCTGGCTTCCGGGTTAAGTGGGCGGTTGTTAAGAAGCGC
194	62652_x1	AB	N	2	a2	88.469	0.77	TGCAGGGGAGGAGAGGTGAAGGATAGCCCAGGGCCAACATGCAGTATCAACAGCCAGCCTGGTAAAATATTCAGCACTACACACAACTGACAAA
195	83805_x1	AB	N	2	a2	88.469	0.77	TGCAGGAAAGTACCCCCCACAACATGATGCTGCCACCCCTGTGCTTCACTGTTGGGATAGTGTTCTTCAGCTAGCAAGCATCCCCTTTTCCCTC
196	32919_x1	AB	N	2	a2	88.469	0.81	TGCAGGCCCTAGATTTGTAGTACCTGGACTACTGTTCAGTCATGTGGTCAGGTGCCACAAAAAAGGACTGAACAGTTGCCAAGTCCAAAACAGA
197	63694_x1	AB	N	2	a2	89.55	0.72	TGCAGGACTTGCTTTGTGGTGTGTGGTTTCAAAATAACAGAGCGTTGCTTTATTACAGACAGACCCATCCCCATCTTCACAACCATTGAGTCTA
198	9603_x1	AB	N	2	a2	89.55	0.81	TGCAGGCGCTACACAAAACGCAGAAATAATATATTAAACATGCCTTACCTTTGACGAGCTTTGATTAATTCCGTTCATATATATCCAAAATGTC
199	72416_x1	AB	N	2	a2	89.55	0.83	TGCAGGTAGTCTGACTCTGAGAGCTGCCACTGTGCCTCACTACTTTGCAACATTATCTTGTTGGCCAAATATTAGAGAGCAGTCAGCTGTACAA
200	63716_x1	AB	N	2	a2	89.55	0.84	TGCAGGTGAAATAAGGATCTGTAGAAACGAGGACAGGACCAGACCCACGCAAACCACATGCAAATTCACACACAAACACACACACACACACAGT
201	42278_x1	AB	N	2	a2	89.55	0.84	TGCAGGGCAGGCTTTTGTTCCAGCCTAGCACTAAATCATAACATACTATTAACAACATTTTTCGTTAATGTTGGACTGGAACAAAATCTTGCAC
202	1467_x1	AB	N	2	a2	89.55	0.84	TGCAGGCATACAATGTGATACAAGCACAAAATGCGCTGACAGTGGTAGATACAATCCAAACATAAACATGTCCATTGGTGATTCTCTGTATCCT
203	86495_x1	AB	N	2	a2	89.55	0.88	TGCAGGACACTTGCCATGTAAGGTGTTAATCAAATTGTCAGCCCTGTCATAACTTAGAGTAAGGATACATAGAGTAATGCCAACAGATAAGATG
204	89003_x1	AB	N	2	a2	89.55	0.89	TGCAGGAAGTTGGCCCTGCCGATACTTGATGAGCCATCTATCAGGAAGACTATGTCTGCTGCTCCAACATTATTACACCTGCCTAAAGAGAGGT
205	27411_x1	AB	N	2	a2	89.55	0.9	TGCAGGATGGTAGCCCTCCAGGAACAGATTGGGGAGCCCTGTTATAGAATATGCATAAGATTGCAACGTCTGCCTATGTCCACACAGTTTAAAA
206	70378_x1	AB	N	2	a2	89.55	0.91	TGCAGGAAGGGTACAACATGAGGAGGAGAATGTCTTCCCTGTGATGCACAGCGTCACTCGGATAGTTGTTGTTGCCATCCTGTACCTGTCCCGC
207	7198_x1	AB	N	2	a2	89.55	0.92	TGCAGGGGTCGCTGCATTGGGAGGTGGGTGCGGCATGACCTTCCCAGGGGATCTGGCTGGTGTTAAGGGTCAGATTCTGGGCCCAGTAGCCCAC
208	84353_x1	AB	N	2	a2	89.72	0.66	TGCAGGAGGGACTGGTGCACTTCACAAAATAGATGGCATCACGAGGGAGGGAAAATGAGGGATATATATATTGAAGCGACATCTCAAGACATCA
209	24234_x1	AB	N	2	a2	91.881	0.9	TGCAGGATTGTCTGAGACCAGCCAACCAGACAGCTGATGAAACCGGGTTTGCACAACCAAATAAATTCTGCACAACCTGTCAAACTGTCTCAGG
210	83030_x1	AB	N	2	a2	91.881	0.9	TGCAGGCTTTTAGTAAAGTGTAATAATCTAATAAACATAGAATAGTCATCTAAATCATTACAGCTGTTCAATGTTTTTTTTTTTTTTTTTTTTT
211	15983_x1	AB	N	2	a2	91.881	0.91	TGCAGGCGCGCCATGGCTCTCTCCACCAAGGCATGCGAGGCCAGACCCACCCCCTGGTCTATCAGCCTCCGCATGGTGTCCAGACAGAGGCTGT
212	85869_x1	AB	N	2	a2	91.881	0.91	TGCAGGAGAACCCTGTGAAAATAGGCTCCAGATAGAACCCTTTTCAGGTCAGATAGAAGCCTTTTGAGTTCCAAATTGAACCTGGGTTCCAAAT
213	33513_x1	AB	N	2	a2	91.881	0.92	TGCAGGTTGACCTCGGTCATCAGTTGAACAGTGTTTCCTCCGACACATTGGTGCAGTTGGCTTCTGGGTTAAGCGAGTGTGTGTTAAGAAGTAC
214	36320_x1	AB	N	2	a2	91.881	0.93	TGCAGGAATGGCAGCCACCGTTTGCGTGTGATGTGGACAGACTGCACTTCACTCCCCGGATCCAGAGACTTAATGAATTGGAGGTATGTTTATT
215	31147_x1	AB	N	2	a2	91.881	0.93	TGCAGGCTCCCTGCCAACGAGGACACCACGTTTCTCAGAAGCCTCTCCTCTTGCTCTGTGCAGTGGCCACAGTGAGACTGCAGACCTCTCACCG
216	One_sys1-230_x1	AB	N	2	a2	91.881	0.93	#N/A
217	12004_x1	AB	N	2	a2	91.881	0.94	TGCAGGCAGAGCCTTGTGGTTGCCAGTGAGACTGTGACACTGTGAGGGGGGCTGAGGAGGGAAATCCTCACAGAGATTCAGTTGGGAAGTGTCC
218	84221_x1	AB	N	2	a2	95.111	0.87	TGCAGGATTGTCAGAGGGTGCAGGGTGGGGTGCTGAGGAGTATTTATGTCTGTAATAAAGCCCTTTTGTGGGGGAAAACAAATTATGTTTTTCT
219	39461_x1	AB	N	2	a2	95.111	0.91	TGCAGGCCTGGGTAGCTCCAGGGCTCCAATTGTCTTTATCGCCTCCCCTCTCTCTCTCTACCTAACCACACCTGAACGACAGCTACCTTACAGA
220	74192_x1	AA_AB	Y	2	a2	95.111	NA	TGCAGGAGGTCTCGAAGGGTGTGGAGGTGTTGGCGGCGAGGCGCGTGTGCGTGCAGGCGGTCTCAGGGTAGACAGGGCCGCTGTCGTGGTGGGC
221	72860_x1	AB	N	2	a2	96.197	0.9	TGCAGGCTGCTGATGAGCTGGATGCTAACGGGCTGTTCCTCACTGTCAGACTCCGAATTGACAGAGACATGACCCTCATATTCTGAAACTTCAT
222	69921_x1	AB	N	2	a2	96.197	0.91	TGCAGGAAACACCCTGCCTAGAACCAGGGACAACACATGGAGTAGGTTTTGCAGGTCTCTCATGCAAAAAAGCAACATTTAATAACGCAAAAGA
223	87477_x1	AB	N	2	a2	96.84	0.9	TGCAGGCTGCTTTGTACTCTTCACTCTCAGCCTGATAAGTCAGAGATAAAACCATGACTAACCTGCAGTGTTTGAAGGATGTTTTTCCTACTAG
224	79011_x1	AB	N	2	a2	97.385	0.91	TGCAGGAATTGAAGCCAGGAAGTTTAACATTGTTAGCAACTTGTTCACTCAGGAAACGGTTTAACCAGTTTGAATTGAAAAATAAATAGTGCTT
225	88173_x1	AB	N	2	a2	97.525	0.52	TGCAGGATCTTATGGAAATAAGGACAAATATGAATAAGAAGCCTGTGATTCATAGCTGTACTGTTTTCTTTTATTTAATAGACTACCTACTGGA
226	72372_x1	AB	N	2	a2	97.525	0.86	TGCAGGCCTGTTTGAGGGGACAACTGGACAGAACATATCAGAATGCTTGGACCTCAGCTGAGACCCTCCTCTCCTTCCCCGTCCTTCAAGGTAA
227	14092_x1	AB	N	2	a2	97.525	0.9	TGCAGGTGAAGAAGCCTGATGTGTAGGTCCCCGGCTAGCGGGGTTACGTGATCTGCGGTTGTTTAGCAGATTGGGCATACTGCCAAATTCTCTA
228	70697_x1	AB	N	2	a2	97.525	0.9	TGCAGGCAGCAGCTAACATACAGTACCTGATCAAAAGTTTGTGGGCATCTGCTCATTGAACATCTCATTTCAAAATCATGGGCATTAATGGAGG
229	71422_x1	AB	N	2	a2	97.525	0.9	TGCAGGCCAGTGAACCTGAGGCTAATAGGTCAAGGGTGAAGTGATGACAGACTCTTTAATGGAAACATACTGCAACCTGGAAAACAGGAGCTAC
230	63088_x1	AB	N	2	a2	101.839	0.86	TGCAGGCTCATCCTGACATGACCTCCAGTATGACAATGCCACCAGCCATACTGCTCAGTCTGTGCTTGATTTCCTGCAAGACAGGAATGTCAGT
231	75796_x1	AB	N	2	a2	104.807	0.9	TGCAGGAAGGGTACCACATATTTTTTATTTATTTTTTTAACCTTTATTTAACTAGGCAAGTCATTTAAGAACAAATTCTTATTCTCAATGACAG
232	37406_x1	AB	N	2	a2	105.33	0.89	TGCAGGTTATAAGACAACCAGCACATCACTAATACGCATGGTATACATCTTCAAATTAAATGCTTACTTGCAGGTTCCTTCTCGACAATGCAAC
233	74786_x1	AB	N	2	a2	106.127	0.88	TGCAGGATGGGTACCACATGAGGGAGGAGGATGTCTTCCCTGTAACGCACAGAGTTTATGTTCGCCTGCAATGACAGCAATCTCAGTCCGATGA
234	74605_x1	AB	N	2	a2	107.128	0.87	TGCAGGGGGCGAAACTGCTTCTTCTTCTTTGACATTATGGCGCTTACACATTTTGTTTGTGCATGCCGCCACCTACTGTGCGGGAGATCACATT
235	50267_x1	AB	N	2	a2	108.236	0.86	TGCAGGAAACAAAAAATGGGGGTGACTGGTTTTTGTTTGAAGTGTCATTCGGGAAGAGTTTGGGGGATATTTATATTTGTATCGGCTAAAAGTT
236	36048_x1	AB	N	2	a2	108.404	0.88	TGCAGGAGGCATTTTGCCTTTTGGTAGACCGTTATGGTAAATAAGAATTTGTTCTTACCTAGTTAAATAAATGCTAAATACATTTTATTTTATA
237	65515_x1	AB	N	2	a2	110.652	0.86	TGCAGGGCCGACTCGGAGGGGGTACCCGGTGTCAAGGGGGTGAGCGGCCCCTGTATGTCGGGAGGAGGCCCCGTTGCCAAGAGGAGAGTGAAGT
238	87431_x1	AB	N	2	a2	110.652	0.86	TGCAGGTCTACAGCATGCATGTATTTAGGGCCAGTGATATGCATGCTTTGGACCATGGCCATATTCCCCACTGGGCGCAAAGGGCACATGCCCA
239	8858_x1	AB	N	2	a2	112.805	0.83	TGCAGGACCAGACATGTCACCCAATGAGCCTGTTTGGGATGCTCTGGATTGACGTATCCGACAGCGTGTTCCAGGTCCCGGCAACATCCAGCAA
240	51578_x1	AB	N	2	a2	112.805	0.87	TGCAGGCCTTGTGAATGTTGACCTATTTAAAGGACTTTCTCATATCGGCTGTGGAAAGCGTGATCACACAGTCATCCAGAATAACTGGTGCTCT
241	71201_x1	AB	N	2	a2	112.805	0.87	TGCAGGGACTTGGTTAATCCGGCCACGTATTGCCGAAGTCATTAAAACTCCTTGTGTTCGATTTTTTTTTTATCTAACTCAAGTTGTGTTCTGA
242	68442_x1	AB	N	2	a2	112.805	0.87	TGCAGGATGAAACAGTAGCTCTCCAGGAGTAGAAGAGGGTTGGGCACCCCTGGAGAGTATGATCGGATTGGTTAGTGTGAATTCCTGGCTGTAT
243	62908_x1	AA_AB	Y	2	a2	112.805	NA	TGCAGGTAATAATCATCGTTATCACACTGTTATAATAATAAGTGTGTGTGAGTGTGTGTGTGTGTGTGTGTGTGTGTGTGTGTGTGTGTGTGTG
244	22980_x1	AB	N	2	a2	113.88	0.61	TGCAGGAAATAAAGGCACTGATACATAAACATGCATAGAATCAGTCATGTGCTCTTTCTCTGTCTCACACACACACACACACACACACACGATC
245	15707_x1	AB	N	2	a2	113.88	0.72	TGCAGGGAAAGAAGCCGGAGTTGGAGGCCCTGGGTTGGCATGGTTACACGTGGTCTGTGGATGTGAGGCTGGTTGGACGTACTGCCAAATTCTC
246	33980_x1	AB	N	2	a2	113.88	0.73	TGCAGGATCGTCAGAGGGGGTGAAAAGTATTTATCTTTGTAATAGAGCCTTTTTGTGGAGAAAAATTCATTCTGATTGGCTGGGCTTCGCTCCC
247	67925_x1	AB	N	2	a2	113.88	0.82	TGCAGGGTTGTCTGAGATCAGCCATCCAGACAGCTGGTGAAACTGTTGGTTTGCACAACCAAATCATTTCTGCCCAAACTGTCAGAAACTGTCT
248	83769_x1	AB	N	2	a2	113.88	0.82	TGCAGGTGTGTTCTGTTCAGGTCCAGAGTTGAGACAGCCCGTGGGTTCACAGAGTACTGTTTTAATTAAGAGAAACGTGAGGGAGATCAGCTGT
249	37564_x1	AB	N	2	a2	113.88	0.83	TGCAGGGATACCACCCTCACCTTCGACCAGCCGGTGGACCTGTCCATTCAGTTGGATAACCTGCTGGTCACCCGCGGACGTCTAGAGAGGGCTC
250	72589_x1	AB	N	2	a2	113.88	0.83	TGCAGGCTCTAGTTTTGTCTAATCTCGATTGTGGTCCAGGGCATTCCCGCACCATCGCCTCTTCACAGGGGCATTCCCACACCATCGCCTCTTC
251	64989_x1	AB	N	2	a2	113.88	0.83	TGCAGGATAAATTCATTCACAATGGACAGAAATAAATAGATACAGGTTATTTAACAGCGGTTAAGAAGATATGGTGTTGCAACGTGAACGATTG
252	66108_x1	AB	N	2	a2	113.88	0.83	TGCAGGTCACTTCCTAAATATTCCTTTGGAATATATTAGTGTTATTTAACACAGTAAATTATAGGACTTAGTGGAAAATGACTCAAGCAAAAGT
253	4639_x1	AB	N	2	a2	113.88	0.84	TGCAGGGGTAAATTTTGGGTCCCGTATCTTAAGGACAAAGCAAGCATTTCTGCAAATGTATAAAAATAAAAAAAACAGAAATATCTTATTTACA
254	40249_x1	AB	N	2	a2	113.88	0.84	TGCAGGTTCGACACAGAACGCAGAAATAAAAATATAATTCAGACCTTACCTTTGACAAGCTTCCTTTGTTGGCACTCCAATATGTTCCATAAAC
255	16240_x1	AB	N	2	a2	113.88	0.86	TGCAGGTAATAATCTGTAACTCTCTTCACTGGTCGCATTCATCTGACTAAAGAGAGAGACCAGCTACAGACCAGTTATAACAACCCAGGCTACC
256	3457_x1	AB	N	2	a2	113.88	0.87	TGCAGGAACAGAAAACTACTTGGTTTTGGATATCTGAGTGGATCGAGAGGCTTTGAGCCTTGAGGAGAACCAGAAAGTGAAGACTCACTATATA
257	82690_x1	AB	N	2	a2	113.88	0.87	TGCAGGGTTGAAATGTTTTCTCTCTTTTCCTAACTATGATACTATGCTCAGATAATAGCTTGCTTTCGCCGAAAAGCCTTTTTGAAATCTGGCA
258	34078_x1	AB	N	2	a2	113.88	0.87	TGCAGGGTTTTGTTACAGCCCATTTAGTGCACTATATTCGATCATTTGGCGACGTGGGTTTCTCCTCGACACACTAATTTTATTTGTCACGTGC
259	78099_x1	AB	N	2	a2	113.88	0.87	TGCAGGCCTACAGATCGACAGGCCTACAGACCTATAAACCTACAGTCACATGTCAGTCCATACACACAACAAGGTGGTCACATGTCAGTACATA
260	22931_x1	AA_AB	Y	2	a2	113.88	NA	TGCAGGAATACCATGAACTTCCAACTCACACAGAGTGAGCCATTCCGACCTGCCAGGGATGACCACAACAACGTAGCGACCCTCCATCTCATTG
261	42865_x1	AA_AB	Y	2	a2	113.88	NA	TGCAGGATCGTCTGAGACCAGCCGCCCTGGACAGGTGATGAAACTGTGGGTTTGTCTGAGACCAGCCGCCCTGGACAGGTGATGAAACTGTGGG
262	44388_x1	AB	N	2	a2	114.021	0.8	TGCAGGAAGACCAAGAGATTTGACCCATTTAAAAAAAAAAGAAGCTAAATAGACTCCGTGGAGCTGTGACAGATTGTGGCTTTAAATAAAATAC
263	4872_x1	AB	N	2	a2	114.189	0.83	TGCAGGCCAGCTCCCGACTGACATCCTCGCACAGACTGCAATGGTAGTGGTCGATAAGGGCCCTGTCGTTCCATCCCTCTCCGGCAGCCAGTGT
264	32028_x1	AB	N	2	a2	114.372	0.87	TGCAGGCACCACACAAAACGCTTAAATAAAAATAAATCATGCCTTACCTTTGACAAGCTTTTTTTGTTGGCACTCCAATATGTCCCATAAACAT
265	82796_x1	AA_AB	Y	3	a1	0	NA	TGCAGGTTTGTGCTTCAAGGAGTTTATCATCACCTCTGGACATCCCAGTCTTCTCAGACGAGTGAGGTAGTTTGACAGTTTGTATTTCTAACTG
266	84496_x1	AA_AB	Y	3	a1	0	NA	TGCAGGCAGCTTGAGGGGTGATGAGAGAGAAAAGGTCCAGTTCCCAGGACCACAAATACAAATTCCATATAGACACCGTTGCCCTTGAGCAGTG
267	32934_x1	AB	N	3	a1	1.075	0.91	TGCAGGCGGCTCGGACATGTGGGGAGACTTCTCTGCCCCAGAAAAGTAAGGGGAAATTTTTTTATCTTTCATCCTTTTCTCTCTTCTTTCATTA
268	37041_x1	AB	N	3	a1	1.075	0.91	TGCAGGCTGAGAGATATGGCCAACAACATGGTGGGTTTGTCTAAGTAACACACACAGTCACACTTAGTCACACACACACAGTCACACTTAGTCA
269	30841_x1	AA_AB	Y	3	a1	1.075	NA	TGCAGGGATGTAGACATCTGTCATAGTATCCAATCCAATCCAATCAATCAAATTTTATTTGTCACATACACATGGTTAGCAGATGTTAATGCGA
270	33036_x1	AA_AB	Y	3	a1	1.075	NA	TGCAGGGGACGACACACAGTCAGACGGGAAGACAAGAGACCTCTATCTCTCTCTTATGTCATTCACATTGTATCTCTCTCCTCTGAGGTCAGAG
271	43702_x1	AA_AB	Y	3	a1	1.075	NA	TGCAGGTGCACTGATACTTGCAGCTGGGGAAGAAGGTCTCTCCGTTCTGATACACTGAACCGTCCAACAGGCAGACGTCTCCCTCATGTGCTGT
272	43830_x1	AA_AB	Y	3	a1	1.075	NA	TGCAGGGTTTAAATATGCTCGTCTCTCTTGGTTTACTATGGTGCTATCCTCAGATAATAGCATCGTTTGCTTTCACCGAGAAGCCTTTTTGAAA
273	52753_x1	AA_AB	Y	3	a1	1.075	NA	TGCAGGGCTATATACCCTGAAGGGGAATTAGTCTAAATAACCAGACTACCTGCAGTGCTTAGCGATAAAATTAATAGCGATAAAATGAATCACT
274	73885_x1	AA_AB	Y	3	a1	1.075	NA	TGCAGGAAGGACCAATCAGAGGACTGTGTCGATGACATGATCAGGGACTATATCATCCTACACCAAGCAGCCCAGCCAAACCTCCCACATGGCA
275	77731_x1	AA_AB	Y	3	a1	1.075	NA	TGCAGGTAGTCTTTGACGGGCGGAGGGGTGGAGAAGTAGCCGTGTTTACGGAGGTACTGCACCGAGAAGGACGTCCCACCCAGAGTCACCGTGT
276	86710_x1	AA_BC	Y	3	a1	1.075	NA	TGCAGGCGCCCGGCCCGCCACATGGAGTCGCTAGAGTGCGATGAGCCAATTGTGCACCGTTTTATGGGACTCCCGGTCAAGGCCGGTTGTGACA
277	69171_x2	AB_AC	Y	3	a1	1.075	NA	TGCAGGAGGAGGACCTGAACTGTGTGAGGGACCGCTGGTTTGAGGCCCTCATCAAACGACGAGAGTATCTGGACGAACAGATCAACAAGATCAT
278	81280_x1	AA_AB	Y	3	a1	2.151	NA	TGCAGGTTAATTCTCTGCGACATCCCTAGAGTATGACCCTACTTCACACAGGAAGCGGCGCAGGTCCTAATCCAGGCACTTGTCCTCTCTCGAC
279	69290_x1	AB	N	3	a1	3.226	0.92	TGCAGGGTGACTGGTATAGCACACCTTGCTCTCTGCCTGTAATTATTATTAACTTAACATTATGCATGCCCTAGCAGTGAGCTACCATGGAGGA
280	37948_x1	AB	N	3	a1	3.226	0.94	TGCAGGGTTGAAATATGCTACAATCTCTTTGTTTACTGTTGTGCAATCATCTGACGTGTTGGCTGGATTCACAACGAGTGTAGCTTTAATTTGG
281	10055_x1	AA_AB	Y	3	a1	3.226	NA	TGCAGGGGTTCAACACTGGAGTTTATTATTACTACACTACAATGCAGAGTCTGGGTCATTCCAGTTCAACTACTACTTTCATGGAGGAAAGCAT
282	11506_x1	AA_AB	Y	3	a1	3.226	NA	TGCAGGGCCGGGCCGGGCCAGGAGAAGCCCTGGGTCATTGGTGAGTTGGACTGTTGCACTATCTTTATACTGCGTCCCAAATGGCATCCTATTC
283	13745_x1	AA_AB	Y	3	a1	3.226	NA	TGCAGGGGGAGAAATGCCAAGGTGAGAGGAGTCTGAGAAACGGAAAGCAGAGCTGTGATTTATCTGCAAGCTGAAACAGCTTCATGGTTTAAGT
284	16910_x1	AA_AB	Y	3	a1	3.226	NA	TGCAGGAGCACGCTTCCAGGAAGAGCAGGAGGCAGAGCTGCTGGCCAAGTTCAGGAGGTGAGGAGAGTGTCGGTTTCACGTGATGGAGCTCCAG
285	18265_x1	AA_AB	Y	3	a1	3.226	NA	TGCAGGAATTGAACCTTTACAACCCTGGCACGGCTAACGCCAATGCTCTTACCTACTGAGATGCACAGGACGAATGTCAAAGTCAACAATGTTC
286	34820_x1	AA_AB	Y	3	a1	3.226	NA	TGCAGGGGCAAGGGTTGTTTCTGGATAGGACACGTGCCAACCTAAAGCCTGCACTGCATTTCATTCCCATCAGATCCAGGGAGGGTAGTGAATG
287	35585_x1	AA_AB	Y	3	a1	3.226	NA	TGCAGGCCTTCTATTGTATCAATCAGACCAGCCTGTTAGCCTTCTATGGTATCACCTCAGCCAGACCAGCCTGCTAGCCTTTTGTTGGATCAGC
288	38018_x1	AA_AB	Y	3	a1	3.226	NA	TGCAGGTATTTGACAGCTTGCTGAATGGGGACATCCTGCCGTACCCCTCGTTCTTCCAGAACGCCACTGGCTGCACCAACTACTTCAATTACTT
289	38419_x1	AA_AB	Y	3	a1	3.226	NA	TGCAGGCGTCGCTGTTCTCTGAGCCGCTCTCTGTGCTGCCTGACTGGCTGGTTGTCTTGGAGCCGTTCTCTGCCTTGTTCTCCTGCTGCTGGTG
290	42132_x1	AA_AB	Y	3	a1	3.226	NA	TGCAGGTCTCCTCGCTATAGTAACGTAGCCTTGCACTGTTTCAATGTACCAATTGATTGGTAAGCACAGGCAGTAGACTGGAGGCTTATAGGGC
291	47336_x1	AA_AB	Y	3	a1	3.226	NA	TGCAGGGCCGGTGGTGTCGCCTGCTAAGGAGTCCCCTGTTACCAGAGTCTTGGGGAAGCTGGTGTTGTAGAGAAGAGCCTCCCCAGTGGTGTAA
292	64728_x1	AA_AB	Y	3	a1	3.226	NA	TGCAGGCAAGTCTCTGTAACAGATGTTTGTGAAAGGCATAAGTCTGTTTGAACGACCACAGCGTAAGCATGTACAGTACCACAGTCCTTAGTAA
293	65640_x1	AA_AB	Y	3	a1	3.226	NA	TGCAGGACCGGATGGAAGAGACCAGGGAGAAACTCACAGAGAAAATGGAGGAAACTAAGGAACTGTTCTCTGAAAAAATGGAGGAAACCAAAGA
294	69104_x1	AA_AB	Y	3	a1	3.226	NA	TGCAGGCAGAACATATCTTGATAAATGACATTGGCTACGCATGGCGTGTCTGCAAGGAAGGTGAAACATTGTATCGACGATCAACTCTGTCCAG
295	69977_x1	AA_AB	Y	3	a1	3.226	NA	TGCAGGAGCTGAACCCCAGTTGGAGTTTGGCACCAAGTAGATTTAAGAAAGCTGAACCCCAGTAGGACTTTGGTACCAAGTAGCTTTAAGTAAG
296	73396_x1	AA_AB	Y	3	a1	3.226	NA	TGCAGGAGCCAATCACTGCTTTGATGTTTGCAGAGAACAACAGGGTGTTGTCCAGGGCCAAGTTCCTCTGCACTGTGGGAGTGTGACACCGTGG
297	74182_x1	AA_AB	Y	3	a1	3.226	NA	TGCAGGGCCACACAACAACATGGAGACAACCAGACTGTAAGGCTTTATTGTCCTGTAGAGTAGAGACCAACCTGAGATAGGGGACAGGTTAGAC
298	77843_x1	AA_AB	Y	3	a1	3.226	NA	TGCAGGTCTAACACACCCTTAACCTTCCACTTGTAGTTGTCCTTTCAGATCCACAAAGGGAAGTCAACAAGCTCCTAAGGAGAGCAGCAAGGTA
299	78086_x1	AA_AB	Y	3	a1	3.226	NA	TGCAGGATCGTCTGGGTGGTGGGTGCTGAGGAGTATTTCTGTCTGTCGTAAAGCCATTTTGTGGGGAAAAACTCATTCTGATTGGGGAGCAAAG
300	81339_x1	AA_AB	Y	3	a1	3.226	NA	TGCAGGTAGGCACACACACTGCACAGTGTCCATGAACACTCAACACATATCGCCCTTTGTAGATAGAGGCTTTCAAACAACGCATGAAAAAAAG
301	84894_x1	AA_AB	Y	3	a1	3.226	NA	TGCAGGTGGCGATGTCTCCAGGAGAGGACGGTCTGATCGGGATCCCCTTCCCAGAGCACAGCAGCGAGATCCTGTTCCGCCTCAACGCCCAGCG
302	89406_x1	AA_AB	Y	3	a1	3.226	NA	TGCAGGGAATGAAATGACCATGGTTTTCATGTCCCTGTCTATGGAGGAAACGATGGTGGATGGGGCTCCGGAGAGGTGAGAGATGCAGCCCTGC
303	31954_x1	AA_BC	Y	3	a1	3.226	NA	TGCAGGTAGTCTGGTTATTTCAACTAATTCCCCTTCAGGGGTATAAAACAATGCAGGTAGTCTGGTTATTTCAACTAATTCCCCTTCCGGCTAT
304	43727_x1	AB_AC	Y	3	a1	3.226	NA	TGCAGGAGCGGGTCACTGCTTTGATCTTTGCAGAGAACGACAGGGTGTTGCCCAGGGTCACGGAACCAGCCTTTAACATACAATGTTTTCCATG
305	72546_x1	AB	N	3	a1	5.378	0.88	TGCAGGTATAGTGCATTATGATGCAGATATAATGTATTACAAGACTTCATAGGATAATAATAAAACGTTATAAAGCCTAACTAAATACCAGCCA
306	61009_x1	AB	N	3	a1	5.378	0.91	TGCAGGATGGGAGAGAAGAGGATGGCATTCTGTTGCACAGCCTCTCTTTGACCCCTTTCTAAGCAGCTCACTATACAGAGGTGGTCAGCTTGGG
307	67561_x1	AB	N	3	a1	5.378	0.94	TGCAGGAAGGGTACCACGAGGGAGGAGGATGTCTTCCCTGTAACGCACAGCGTTGAGATTGCATGCAATGACAAGCTCAGGCCGATGAGACACC
308	33000_x1	AA_AB	Y	3	a1	5.378	NA	TGCAGGGCCACAACCTGAGGCGCCACAAGTGTGACCTCTGTGAAAAGTCTTTCCGCGTTCCCGCTGAGCTCCGCTACCACTACAATACTCACAC
309	33073_x1	AB_AC	Y	3	a1	5.378	NA	TGCAGGCTGTAAGTGAAGTGTTATTGTTTGTTCCCCTCACAGCCCTTCAAGGAGCGCTGTGAGTGGTTCTATGAGCACCTATTGGCAGGACAGC
310	44745_x1	AB	N	3	a1	6.454	0.79	TGCAGGCAGCCGGGGAGGGTCAGGACAGTTAGCACACAGACAGACAGACAGACAGACAGAGAGACAGACAGACAGACAGACAGACAGACAGACA
311	71035_x1	AB	N	3	a1	6.454	0.82	TGCAGGTTTGGTTGAATCCAGGCTCTTAAGGATCGAGGAAGTGACTCAGCCTAGCAGCTGTGAATGTAAAAATGAGTTGTGAACATGATGTAAT
312	86631_x1	AB	N	3	a1	6.454	0.83	TGCAGGTGTACTTCTGGACCTCCAGTCCGTCTCTGCCAGCCAGTGAGGAAGGCTTCCAGCCCATGCCCTCCATCACCATCAGGCCTCCGGATGA
313	87553_x1	AB	N	3	a1	6.454	0.83	TGCAGGGAGGGAGAGGAATCCGATTGTATTGGAATTGATATTTGAGTTTCTGCAGATAAAAATCAAACTGGGACTGCATCAGGTAGTGAAAATA
314	78683_x1	AB	N	3	a1	6.454	0.86	TGCAGGGCAGACGGAGGGGCAGGTTTAGGGTCGAGAGCCAGACCAAACACCGGGGCCTCACTGCGGTGGCGAACTGTGTTTTCCTTTTGGCGCA
315	7000_x1	AB	N	3	a1	6.454	0.87	TGCAGGAGCGAGTCACTGCTTTGATGTTTGCAGCGAACGACAGGGTGTTGTCCAGGATCTCGCCAACGTTCTTTGCACTCTGCACTTGTCGACA
316	34134_x1	AB	N	3	a1	6.454	0.87	TGCAGGAAGCTGGGTCCGCAGTTTGTGGGGCCATTTAAAGACCTGAGGAAAGTGAACGAGGTTTGTAATAGGTTACAGCTTCCACCCGATTACT
317	35205_x1	AB	N	3	a1	6.454	0.87	TGCAGGAGTACTGTTGATGATGTCTGTCAAATCATAGATTCAGAGCTCTCTATCTAATAGAACTCAAAGGGTTTTCTTTCATGGAAGCTTACTC
318	85991_x1	AB	N	3	a1	6.454	0.87	TGCAGGAGACAAACACAAATAGTATAATAATAAATCAAATGACATGTCATGGCTTCTTCATGTCTTTTGATGTCTGAATTGCCAGTCCATTGTC
319	30426_x1	AB	N	3	a1	6.454	0.88	TGCAGGGAATAACACATTTGAATATATTTGAGGTTTAAAAGACTTCTGAAGTTTGTTATTTCAGGCTTCATTTTCCTTACAAAAAATGTATGAA
320	73593_x1	AA_BC	Y	3	a1	6.454	NA	TGCAGGATCTTCAGCAGAGGTTTGATGCTGTCCCACTTAGAGCCTCGCATGTCAACGATGACCGTGAAGCCATGTCTGCTCACCTCCTCACTGA
321	36428_x1	AB	N	3	a1	7.544	0.81	TGCAGGTGAAGGAGCTGGATGTGGATGTCCTGGGCTGGCGTGGTTACATGTGGTATGCGGTTGTGAGGCCGGTTGGACGTTCTGTCAAATTCTT
322	43663_x1	AB	N	3	a1	7.544	0.82	TGCAGGAACAGGTGTGTGTGTGTATGGGCTCTCTTTCTCATCCAATCAAGACCACTTACAGCATATGAGTACTGTTAGACTAGACCTAAATCCT
323	67624_x1	AB	N	3	a1	11.596	0.79	TGCAGGCCTAAGCTGCGATACAAGAGGCTCTTGCTGATTTCATCTCACCTTTCAAGAAAGCCATATTGGGTTTGTTTCGTGTGCTGTGGCTATG
324	63605_x1	AB	N	3	a1	11.817	0.57	TGCAGGGGGCACTGCTGTCTGGGTGCTGCTGACCAGACACATCACTGACAAGGTGCACACACTGTCTGTCTGGCTGTCCACCACCACACAGCAT
325	3542_x1	AB	N	3	a1	11.817	0.64	TGCAGGCCTAGCACATTATAAGTAGCTTGGCTTCCCCTCTAGCTGTACAGGGCCGTTAGATAAACTATAGGTCATCACGCCATAAATCACAGCC
326	66542_x1	AB	N	3	a1	11.817	0.71	TGCAGGCTTGTACATAAATATTTAGTTGTCCACATCGCTCATGACCTGAGAGAGTCCCTGGATTTGTGTAGGGTGGGTGGTATATGACTATAGT
327	27595_x1	AB	N	3	a1	11.817	0.74	TGCAGGCTGCAAGGTTTTTATTTGTTGGCTTTATAGACTATTTTTACATAGTTGGCAATGGTAGAAGTTACTTTTTAGGTTAATCATTTTAATT
328	73525_x1	AB	N	3	a1	11.817	0.79	TGCAGGTCGCCCGGCCCACCACAAGGAGTCACTAGAGCGTGATGAGCAAAGTAAAGCCCCCCCGGCCAAACCCTCCCCTAACCCTACGATGCTG
329	18871_x1	AA_BC	Y	3	a1	11.817	NA	TGCAGGCAGAGCGCCTCTAAGCTCCTGACCCCAGAACTGCAAAGAGACGAGAGGTAAGTCCGGTCAAGTCAAGGTGCATTTTAAAACGGTAGAG
330	36173_x1	AB	N	3	a1	21.618	0.45	TGCAGGGGTCACACACAGAGAGGGTGAGAAAGGGGTGTTAAGGGTGGTGAGGTAAGTTGGTATCCAGAAGACTCGGACAAAACATAGATGCTTG
331	36394_x1	AB	N	3	a1	21.618	0.49	TGCAGGAGACTCTCTCCCCCTGGCCATGCAGAAAGAGAGACACAGAGAGAACAAAGGATTTCACGTGGCGATCTCCTAAATCCCCAAAATGGGA
332	33640_x1	AB	N	3	a1	21.618	0.55	TGCAGGGTTTCAAGCTGAAGAGATTGTGGTGTGGGTGCCATCATTTTCACTATATTCATGGTTATGTCTGGGAAAGAAATGACACATTAATATA
333	66232_x1	AB	N	3	a1	22.708	0.41	TGCAGGCGTGTCGCTGCACAGCGGCCTGATTTTGACCCCGTAGTTTGCCCTTTCTTCCTGGGTAATTAAAGGTTAAAAGCACACGGGTAATTCC
334	71325_x1	AB	N	3	a1	23.797	0.43	TGCAGGCTGACTTCGGTCATCAGTTGAACGGTGTTTCCTCCGACACATTGGTGTAGCTGGCTTCCGGGTTAAGCGGGCGCATGTTAAGACGTGC
335	49607_x1	AB	N	3	a1	24.872	0.36	TGCAGGCTATGTGATACAATTAATAAGACATTTGTAACACATGCCATTGTAAAGAATAACTTATTCCTGCATTGGTTGGTTTTGGTTTTGTGGG
336	25504_x1	AB	N	3	a1	24.872	0.38	TGCAGGCACAGCTGAGAATAGACACCGCCTATTAATTACTGTCCATCACATTTACAAGGGAGCTACATTCCATCCTCTACCTGGACCCGCCTCC
337	18850_x1	AB	N	3	a1	24.872	0.39	TGCAGGGTTGAAATATGCTTTTCTTTCTTTTGTTTACGGAGGTGCTATCCTCAGATAATAGCATCGTTTGCTTTCCCCGAAAATCATTTTTGAA
338	One_U504-141_x1	AB	N	3	a1	32.477	0.29	#N/A
339	77380_x1	AB	N	3	a1	32.477	0.3	TGCAGGCCTCCAGTGGGAATCCCATTTCACACAACTGGGACACGGTAGAGTCATCCAGGACTGGGGCTGAGAGAGCACGAGATGGGGAGAGGGT
340	25204_x1	AB	N	3	a1	36.789	0.24	TGCAGGGAGGAAGTGAGGACACTCAGAGTGTGGTGTCTGGAAAACAACCTTTCACTCAACATCAACAAAACAAAGGAGATGATTGTGGACTTCA
341	33088_x1	AB	N	3	a1	36.789	0.25	TGCAGGGGAGAGAACAGAATGATAGCATTGTTATCGTGATAGCATAGTATGTAGCCCTACAGTGTACCACTGATTCTCATTATTTGCATTGCTT
342	32501_x1	AB	N	3	a1	45.479	0.1	TGCAGGGAGGCACCTGAAAGAGGAGATGAGATACACTTCAGAATGCGCCTCAATGTGGACCAGCACACAGATGACACAGGTAATGGGGAGGTTA
343	5915_x1	AB	N	3	a1	45.479	0.11	TGCAGGTTGTTAGGCAGTGTCTTTCCCGAAATTCCCAAACTGAAACGAATTACTCTGACATCTGATAAGTCGTTTTTTGTGCCGAATTCTCAGT
344	73541_x1	AB	N	3	c	53.118	0.06	TGCAGGATTGTCTGAGACCAGTCACCCGGACAGCTGATGAAATTGTGGGTTTGCAGAACCGATTAATTTCTGGCATGCTGGAGAAGGGTGTTTT
345	66036_x1	AB	N	3	c	53.118	0.07	TGCAGGCTGACGATGTTTCCTCCGACACATTGGTGCGGCTTGCTTTCAGGTAAAGCGGGCGGGTGTTAAGGAGCTTGGTTTCGTGGGTCATGTT
346	44006_x1	AB	N	3	c	58.567	0	TGCAGGACGCAAAGTTATTTTTTTGTCAGATGAATCGTTGGGTCGAAACTACAGAACAGTTAATGTTCTTATTTTTTTATAAATATATATAAAA
347	One_taf12-248_x1	AB	N	3	c	58.567	0	#N/A
348	7338_x1	AB	N	3	c	58.567	0.01	TGCAGGCGCGACACAAAACGCAGAAATACACATTTAAATCACCTTTGACGAGCTTCTTCTGTTGGCACTCCAATATGTCTCATAAACATCACAA
349	32217_x1	AB	N	3	c	58.567	0.01	TGCAGGGTTGAAATATGCTACCCTCTCTCATCAGATAATAGCTTCTTATGCTTTCGCCGAAAAACCTTTTTAAAAATATGACATGTTGCCTGGA
350	38046_x1	AB	N	3	c	58.567	0.04	TGCAGGTATATTTCACTGGTCATCCCCAAAGTCAACTCCTCCTTTGGCCACCTTCACTTCAAGTTCTCTGCTGCCAATGGAACAAATTGCAAAA
351	70980_x1	AB	N	3	c	58.567	0.04	TGCAGGGGGCCTTTTGCCTTTTGGTAGGCCATCATTGTGAATAAGAATTTGTTCACGGACTTGCCTAGTTAAATAAAGATAAAGTTGTGGCAAC
352	65041_x1	AB	N	3	c	58.567	0.05	TGCAGGGATCAAAGTAACAAAGCCTACCATCAGTAACACACTATGCTGCCAGGGACTCCAATCCTGCAGTGCCAGACGTGTCCCCCTGCTTAAG
353	39666_x1	AB	N	3	c	58.567	0.05	TGCAGGGACAGGGTCTGGGATTAAAAAAATAACAAATCAGTGAATTATAGGATAAAACACACATCACGATGAGAGACAACAACACTACATAAAG
354	73711_x1	AB	N	3	c	58.567	0.05	TGCAGGTTTGGAGAGGTATTGGTTTCAAGGTGATTATTTGTTTGCCTCTTTTGGATAGTTTTTTACAACACTGATGGAGAGTTATTTAGTAGCG
355	24539_x1	AB	N	3	c	58.567	0.05	TGCAGGTATTCCCAAACTCTTTTTTTAAATCACATTTTCAAGCAGTACATTTGTTTTCCAACGGAGCTATACATTTTGGTGAGTAGCCTCGTTT
356	65173_x1	AB	N	3	c	58.567	0.05	TGCAGGGTTGAAATATGTTTTTTCTCTTTGATTACAGAGGAGCTATCCTCAGATAATAGCGTCGTTTGCCTTCGCCGAAAAGCCTTTTATAAAT
357	1500_x1	AB	N	3	c	58.567	0.06	TGCAGGGTTGGGGAGTAACGGATTACATGTAATCCGTTAAATGTATGCAATTTTTAAAAAAGGAAACTGTAATCCGTTACATTACCAGCAAAAA
358	88112_x1	AB	N	3	c	59.956	0.08	TGCAGGCTCATCATGACATGACCCTCCGCATGACACTGCCACCAGCCATACTGCTCATTCTGTGTGTGATTTCCCTCCCTATTGCCCATTCACC
359	2454_x1	AB	N	3	c	61.257	0.17	TGCAGGTGGTCCAGCAGTCTGCCGGGTGTGGCCACCAGGATGTTGACACCGTTGGCCAGCCTTTGGGCCTCGGCCGTGCGGTTGCTGCCGCCCA
360	38907_x1	AB	N	3	c	62.005	0.09	TGCAGGTAAAAAAATATCCTGACAAAAAGAAATATCCTATAAATCACATTGGCTACACATGGTCTGTCTTAATGAACTTGAAACATTTTATCAA
361	65622_x1	AB	N	3	a2	62.759	0.12	TGCAGGACTACTAAATTGATCTGAGCTGTGTTTTGCTCAGGCATGAATTGGTATGTATTTTCCTGATCATGAAACAATTTGGGAATGAGTCCGA
362	1352_x1	AB	N	3	a2	62.759	0.13	TGCAGGCATACTCCTTCCAAATAGGGTTACCCCTTCCAAATAGGGTTACATTGATTTGACTAAATTTGAGCTAAACATTCCCAGAAGGCTGACC
363	19142_x1	AB	N	3	a2	62.759	0.13	TGCAGGGGCCATGATCGATATTGAACTAAATCATCTGCAGTTGTCTTTTGACAGAGCAGGTGCATAATAGTGAGAATCTACCACACACCCAGAG
364	12943_x1	AB	N	3	a2	62.951	0.14	TGCAGGTGTTGCTTTTGCCTGTGATCCAGCTCTTCTGCTGTAGGGTTGCAGGCCTTTAGGTCAACAGTGTGGACTGTCCTGACATCTTCTCCTG
365	55719_x1	AB	N	3	a2	64.121	0.21	TGCAGGCCCTTCTAACCAAATGTGTGTGTCCAAGCACAGGGCCCTATATGGCACCACACACACAATGCTTCCTGGTGGCCCGTGCTTCATAATC
366	79686_x1	AB	N	3	a2	68.723	0.26	TGCAGGGCGTCAACCAAAAGGAGCGGGATTTTGAAATCTATTGTTATCATTTAAAATGATAGCAACCAGACCACGGAAACACAGTGTAGTGTCT
367	25206_x1	AB	N	3	a2	70.411	0.23	TGCAGGTGTCAGTCATATGCTTTACATCCTGTAGTCCTGACCAGCTCCTTTTATTGTGAATTGATACCGAGCTGGGCTCTCATTGGTTAGGATG
368	10104_x1	AB	N	3	a2	70.411	0.28	TGCAGGCTTATCCTGAAATGACCCTCCAGCATGACAATGGCCCCAGCCATACTGCTCGTTCTGTGCGTGATTTCCAGCAAGACAGGAATGCCAG
369	74445_x1	AB	N	3	a2	76.496	0.44	TGCAGGCGGATCTGGTCCTCGGGGTGCTCCTTGGTCTCCACGCGCCTCTTCAGGAGTCCTTGGGTTGCGCTGGGCTCCTCCGACTCCTGCTGCT
370	91685_x2	AB_CD	Y	3	a2	77.157	NA	TGCAGGCTGATATCTGTCGTCAGGTGAACGGTGTTTTCTTCCGACACATGGGTGCGGCTGGCTTCCGGGCGAAGCGCGGTCTGGCGGGGCATGT
371	91685_x1	AB_CD	Y	3	a2	77.919	NA	TGCAGGCTGATATCTGTCGTCAGGTGAACGGTGTTTTCTTCCGACACATGGGTGCGGCTGGCTTCCGGGCGAAGCGCGGTCTGGCGGGGCATGT
372	33455_x1	AA_BC	Y	3	a2	78.733	NA	TGCAGGGAGAAACTTTGTAGCGGGGCAGGAGAAAAAGAGGGGAGAAGCATCGGGGATAGTCGCATTAGAAGGGCTGGGAGATGAGGAAATGTTG
373	45631_x1	AB	N	3	a2	79.688	0.39	TGCAGGAGCCCGGCACAGCACAATGAGTCAATAGAGCGCAACAAGCCATGTGAAGCCCCCCAGCCAAACCCTCCCATAACCCGGACAACGCTGG
374	70057_x1	AB	N	3	a2	86.026	0.49	TGCAGGGGGTAAGACTGGCCAGAAATGCCAAGAATGCTGATACCGTTTCACTCCTTCTGTAATGATAACAAGAGCTCTCACTCAGTATCTTCAA
375	75724_x1	AB	N	3	a2	86.56	0.47	TGCAGGTCACCAGAGGAGTGTGTCTGACAGTCTGTGCTGCTGCCTCTTCCTCCTGCCTCCGCCCCCTGCTGCCCCTTTCAGCTCCTCCTCAAGC
376	17413_x1	AB	N	3	a2	87.052	0.57	TGCAGGGATGTTCTCTTGTTAACCGGCTTGGCCTACGCAGAAAAGGCTCCAGCCATCCCCTGAGAAAACCACAGAAATCATGGTGCAAACTGGT
377	66931_x1	AB	N	3	a2	93.24	0.58	TGCAGGCCAACTCTCGACGGACATCAACGTTAATGGTCGATGAGAGCCCTGTCGTTCCATCCCGCTCCAGCGGCCAATGTCCGAAATTCCAGTG
378	89569_x1	AB	N	3	a2	93.24	0.6	TGCAGGTAATGTGCAGATATAACCATCAGAGATTAGATAAGAGTACGGCAACAAATTTAACAGAGCAAGATAGAAAATGGGCGCTCACATACCA
379	3729_x1	AB	N	3	a2	93.24	0.61	TGCAGGTGGTTTATTGGAATATGTTTAGAGATTATAATCGTTGCTAGCCAGTTTCTTGCTCGGTTGTGAATGTTTTTAAAACATTTTAAACAAT
380	19656_x1	AB	N	3	a2	93.24	0.63	TGCAGGGTATTTCTTCTTCTCATCCCTGTCCCTGTACCACAGCCAAACAGAGTGGGATTAGGTGACGCTGAGTGAAAACAACTGGCTTGTGTAA
381	67016_x1	AB	N	3	a2	95.289	0.68	TGCAGGTTTATACCTTTGATGGTCAGAGCCCTGGAATCTATCGGTCTTGTGCCGTCTATTCCCAGAGTTTACTGGGTAACCGAGGCTTTCCTAC
382	6173_x1	AB	N	3	a2	95.47	0.66	TGCAGGATCCTGACCTGCCTCCCAAAACTGTGAGTATACACTGAGTGTACAAAACATAAGGAACACATTCCTAATTTTGAGTTGAACCCCTTTT
383	79020_x1	AB	N	3	a2	95.47	0.67	TGCAGGGGGTCCCAGCTTGATTAGGCAGGATTAATGACGTGCCTGTGAGTGTGTGCGCACACGATCATTGTGTGTATGTGTGTGTGTGTGTATC
384	31514_x1	AB	N	3	a2	95.47	0.68	TGCAGGCTGGTCTTATCTAGATTATTGTCCAGTCATGTGGTCAAGTGCTGCAAAGAAGGACCTAGTTAAGCTGCAGCTGGCCCAGAACAGAGCG
385	76183_x1	AB	N	3	a2	95.47	0.7	TGCAGGTTGGAGATCAATATTTTGGCCGTCAACATCCCCAAGTTCAGTGTCCTCCCGTCTCTTGGCACAAGCATTTCGCTACACTCGCATTAAC
386	6588_x1	AB	N	3	a2	95.47	0.7	TGCAGGTTTCCTCATGGTTCTATTTAAAGTCATGTTCTCAAATAGTTCTGAGAACGTTAAGAAAACTTTCCATGAAAACCACAAGAAAACTTCA
387	88697_x1	AB	N	3	a2	95.47	0.7	TGCAGGCAGGGCTGCTAGTGGCATGGAGCTGGGCTGTGTGTACCCTGTGATACTCATGTGAGCATATTTGTCTCTGAAGCTGCTAGTTTCTTCC
388	24823_x1	AB	N	3	a2	95.47	0.71	TGCAGGGACTTCCCTTATCAATGTTTGTCCACAGCTGTTTTCTGTGAATTTAATGAAAGCTACAGCCGTAGGTAGTTTTGATCATTTTTTAAAA
389	36838_x1	AB	N	3	a2	95.47	0.72	TGCAGGGATGAGGGCTGGGATTAAAAATAAAAATAAATTAAATACAAATATAGGACAAAACACATCATGACAAGAAAGACAACACAACACTACA
390	79233_x1	AB	N	3	a2	97.588	0.71	TGCAGGCTCATCCTGACATGACCCTCCAGCATGACAATAAGAAAATATTTACTAAATAAACTAAAGTAGAATAAAAGTAACAATAAAATAACAA
391	41518_x1	AB	N	3	a2	97.588	0.73	TGCAGGAGTGAGTCACTGCTTTGATGTCTGCAGAGAACAGGGTGTTGTCCAGTGTCACGGCAAGGTTATTTTCACTCTGGTAGGGTGACACCGT
392	82199_x1	AB	N	3	a2	98.664	0.7	TGCAGGAGCGGAGGAGCGCGTATCTGAAAATCATTAGCAGACCTGAACCACAGTAATTACAAATATTTACCGGCTCATCAATAATCCATGCATT
393	89814_x1	AB	N	3	a2	98.664	0.71	TGCAGGTCAGCAGCATAGGTAAACTCCTACTCATGCTCTTCATCGAGATCTTTTACATCCTCATCATGGAAGTGCCAGAGGTCAGCCTGTTCGA
394	1363_x1	AB	N	3	a2	98.664	0.73	TGCAGGAGCCTGACTCACCACAAGGAATCGCTAGAGCGAGATGAGCCAAGTAAAAACAAAAGTTTGAGGGAAAATAGTATGCCGATAGTGAAAA
395	12753_x1	AB	N	3	a2	98.664	0.73	TGCAGGCTGCTCACAAAGTCATTTCTTCCCCAATTAAGGAAAGCTATAAAAAGAAACCCATCGCAGGACCCTTGACCTGCTCGCCTCTTCAAAA
396	75010_x1	AB	N	3	a2	106.249	0.77	TGCAGGAGAGCATCGACAGGGCCATCATAGGTAGCGTTATGTTGTTGATGATATGTTTACATTTACATTTTGGGGATTTAGCAGATGCTCTTAT
397	35014_x1	AB	N	3	a2	106.249	0.78	TGCAGGGACTTGCTTTCATTTAACCACAAGCGCATTAGAGAGGTCAGGCATTGATGTTGGGCAATTAGGCCTGGCTCGCAGTCGGCGTTCCAAT
398	34874_x1	AA_AB	Y	3	a2	107.396	NA	TGCAGGGAATTCTCTACTTCCTTTGTGCTCTGTAGATCGTCACTGATTTTATCAGCTCCAAAATTTCACCTAGTTCAGATTTGGACAATAATTT
399	91373_x1	AA_AB	Y	3	a2	107.536	NA	TGCAGGGGGTGTGGTATGCAAATCATCATATCATATAGCCAGGCCATAATAAAGATGTATTTGTTGAATGTATGTATGAAGTTATGTCCTATCC
400	19353_x1	AB	N	3	a2	109.686	0.79	TGCAGGAGAGAGGAGGAATGAATAAAAGCAGTCATTCAGATTCTAGAATAACTTACTCTCTACACCTCCAGGACCTGTGGATACAACTGATTTA
401	22263_x1	AB	N	3	a2	109.885	0.79	TGCAGGTCTTGCCCTCTTTTTCAAAGATGTACCTTGCAAAAAACAAATGGATAATGTTACAAAACGCTTTTCTGTATTTAATGAAAATCCTGGG
402	41611_x1	AA_AB	Y	3	a2	110.061	NA	TGCAGGGAATTCTCTACTTCCTTTGTGCTCTGTGGATCTTCCTTAATATCTTCAGCGACAATTACCCCTCCTCTATAAAATTTGACTATAATAC
403	74017_x1	AA_AB	Y	3	a2	110.201	NA	TGCAGGGCAGTGGGTGCCATGAGCTCTTGGGGACCCCCTGGAGGTTGTGGCCCTCCCCAGATGGCATATGAACACGTCGTAAGCCATGGCAAAA
404	84617_x1	AB	N	3	a2	110.307	0.79	TGCAGGCACACTGCTTTATTAGTTGTTATAAGCATGTATGAAACTTAATCATGTCTTATTATAAGGTTTATAACATGTTAAGCTCGTGAGCCAA
405	34325_x1	AB	N	3	a2	110.307	0.86	TGCAGGCCAGCTCACGTTGATGAGGGCCCTGTTGTTCCAGCCTGCTCCAGTGGCCAAGGTCCGGAATTCCAGGGCGAACTCCTGGGCGCTCCTC
406	9981_x1	AB	N	3	a2	110.307	0.87	TGCAGGAAGGGTACCACATGAGGGAGGAGGATGTCATCCCTGTAACCCACAGTGTTGAGATTGCCTGCAATGACAGGAGAGAGAAAACCATGAC
407	5543_x1	AB	N	3	a2	110.307	0.87	TGCAGGAGCAACTACTAGGCATTAAAAGACTGCTGAAAGCATGCAGATTATCTGAGGGGTAAAGACATCCACTTAATGATTCTCCCTTCACCAC
408	34616_x1	AB	N	3	a2	110.307	0.88	TGCAGGTACTGTAAGGCTTTGGTTGACTGCCTCAGTGGGCTAATTCTAAGCCACAGAAATACTCTATCAGGGCAGAGAGCTGTGAGAGCACAGA
409	88607_x1	AB	N	3	a2	110.307	0.88	TGCAGGGATGGGGGAGAAGTCTGGGTGGATGGGCAGACAGGGGCTGGTCTGGGACTGGTAACCTCCACCCCACAGAGAAGAGGACAGAGAACTA
410	46688_x1	AB	N	3	a2	110.307	0.9	TGCAGGAGCAGATGGGCTAGCACTGGTGTGTGTGCGTGCATGCGCCTGCGTGTATGTGTGAGCCAGGGGATTTGGGCTTCTGTAGACAGCCACA
411	67509_x1	AB	N	3	a2	110.307	0.9	TGCAGGACAGGAACATAAGAAAACAGGGTCTCAGGCCTCTGTTTGAACACAGACAGACAGAGACAGAGACAGAGACAGAGGGAGAGAGAGAGAG
412	74871_x1	AB	N	3	a2	110.307	0.91	TGCAGGCCAACACTCTCCCTCTTATATCTGACAGACCTTTTATTCCTACAGTTTGTCTTTGAGAACCCAATGTCCATAGATCACTGACACACAA
413	75491_x1	AB	N	3	a2	110.307	0.91	TGCAGGCAGTCACTGAGATCGAGGTGCTAAAGGAGCTCCTTAAACTTAGATCCTTTCTTCTTTAAAGTTGCTGCCCCTATAATCGCCAAGCCTA
414	17745_x1	AB	N	3	a2	111.452	0.82	TGCAGGCACCACCTAGAGGCCACCTAGGGAAATGCTAGAGGTGAAAGAGCACAAGGAGTCCAGCAGTGTCCAGTTACAGCAGTAGGGCAGAAGG
415	36060_x1	AB	N	3	a2	111.689	0.91	TGCAGGAGTTTTACAGAGAGGAGAGAGACGGGTTTGTGCAGAGCACAGCACCGGTGGACAAGTACTCGGTGGGGGCGGTGGAAGAGGACTGGGT
416	39806_x1	AB	N	3	a2	111.88	0.88	TGCAGGCAGCGTAGGAGGTGAAGTCACATCACATGTGTATAAAACCAACCGCAGCCCCATGTCCAATACTACAGAAATGCATCCCTCTTTGTGA
417	38741_x1	AB	N	3	a2	111.88	0.91	TGCAGGGATGTCCTTGTCCCATCGCGCATTAGCGACTCCTGTGCCGGGCCGGGCACAGTGCACGCTGACACAGTCGCCAGGTGCAGTGTTTCCT
418	32929_x1	AB	N	3	a2	112.956	0.88	TGCAGGTGTGGAACGTTTGCTCAGGAGTATAAATCATTGGCTGATCCATCCTGATGACCCATATGGAATTATGTAATCCTTCCTTAACGCATAG
419	74130_x1	AB	N	3	a2	112.956	0.88	TGCAGGCTAACCTCGGTACTGCTGGCTTCCAGGTTAAGCGGGCGGGTGTTTTCTTCAGGATTGGTGTGTCCCCCATGGGACAGTTGAGCTAACG
420	36284_x1	AB	N	3	a2	112.956	0.91	TGCAGGTGTGTACAACAAGGCTTGTTCACAGCCAACCGTTTTGAAGTCGTACTGCTGTGATTATGCCGATGTAGTGAGGAATAAATCATTATGA
421	3044_x1	AB	N	3	a2	113.606	0.87	TGCAGGTGCCTGACCCGCCACAAGGAATCACTAGTGTTCAATGAGCCAAGTAAAGCCCCCCTGGCCAAACCCTCCCCTAACACAGACGATGCTG
422	32650_x1	AB	N	3	a2	114.096	0.88	TGCAGGTACCACAACCTCAAACCACCGACATCCACCTTCTCAAACTGCTGGGCCAGACTTTCACCCTCAGGGTTATACTGCTGGAGCAGACCTT
423	33568_x1	AA_BC	Y	3	a2	114.511	NA	TGCAGGCCCGCTCCATGGTCGAGGTGTGTGAGCGCTTCAAACTGATCACCCAGGGAGCCTTCACATACGACTGCCACACCTTCATGCAGGTAAG
424	65684_x1	AB	N	3	a2	114.768	0.87	TGCAGGCAACGCGCCTGCGCACGGTGTTCTCACGGCCTCGTGTAATGAATGGAAGCATCAGTCAATGCTACGGGAAGCTCCGCAAAAAAAAAAA
425	73372_x1	AB	N	3	a2	114.768	0.87	TGCAGGCTGACTTCAGTCACCAGTGTTTCCTCCAAAACATTGGTGTGGCTGGCTTCTGGATGTTAAGGAGCATGGTCATTTTTTAAAACGATAA
426	23318_x1	AB	N	3	a2	114.768	0.88	TGCAGGTCACGCAGAGGATCTACTAAACTAGTCCATAGTCTCTGAGGTTTTAGTCTGGTTTTAGTCTGGTTTTAGTCTGCTTTTAGTCTGGTTT
427	76815_x1	AB	N	3	a2	114.768	0.88	TGCAGGGCTAGCTTGGCGTCGCTCAGCTGATGACACGCCTCCTCGTACTCTGCTAGGGAGAGACTTCTGTATGCCACACACAGGGTCCGCAAGC
428	43875_x1	AB	N	3	a2	114.768	0.89	TGCAGGCCCAACAACAGGACAGGACATGAAAACACCAAAACCCACTGACACACAGAGGAGGTGAGAAAGAGTGTGAAAGACCTGCAAATGTCAC
429	14478_x1	AB	N	3	a2	114.768	0.89	TGCAGGACAGGGAGCAGCGACTGGCGCAGGCTTATGACCTCATCGAGAGGGACTTCACCCTGCTGGGGGCCACGGCTGTGGAGGACAGGTAGGA
430	38789_x1	AB	N	3	a2	114.768	0.9	TGCAGGAAGGGTACCACATGAGGGAGGAGGATGTCTTCCCTGTAACGCACAGCGTTGAGATTGCCTCAGTCCAGCCTCTCTCAGCCTATTGAGG
431	63835_x1	AB	N	3	a2	114.768	0.9	TGCAGGTGACAGCATTCCCTCCCCCATATGACCCCTTAGGCACAACTATGACAAAATAACCAACAACAACGGCTCTCAACTCCTGGAGCTCTGT
432	66734_x1	AB	N	3	a2	114.768	0.9	TGCAGGATCTGGAGGGACAGTGGAAGAGAGGGAAACTACCCAACATGCTCCCTGTTATGGACTTCATCATCTGGACTGTGTTACAGGAACAACC
433	75493_x1	AB	N	3	a2	114.768	0.9	TGCAGGGGAAAGTGTGCCAAAGAAAACAAGGCTTTCTAAAAATCTAAGTTATTCCCAGGGTATGGCACGGGGTATATTGGGCTTTCCTCGTGTT
434	78634_x1	AB	N	3	a2	114.768	0.9	TGCAGGTAGAAACGTACTAACGACCACTTCTCTCTGACGTTATACTACTAACGACGACTTCTCTCTGACGTTATACTACTAACGACGACTTCTC
435	19782_x1	AB	N	3	a2	114.768	0.9	TGCAGGATATCAACCGCTGTGTGCTTGTGCGTGTGCAATTTCAACAAGATTAATCTCACTTGAGATGGTATATGCTTAACTTTAACATCCATTA
436	64185_x1	AB	N	3	a2	114.768	0.91	TGCAGGGTTGAAAAATGCGTCTCTCTCTTTGTTTACTGGGGTGCTGTCCTCAGATAATAGCATATTTTGCTTTCGCCGAAAAAACTTTTTGAAA
437	3261_x1	AB	N	3	a2	114.768	0.91	TGCAGGTGGATCAGGTATGACCACTACCACATATTTGCATATGCAGAAATTGCAAGGATATGATAAAATAACCTGTACAAGAGCAGAATGTCTC
438	63055_x1	AB	N	3	a2	114.768	0.91	TGCAGGAGGCCTTTTGCCTTTTGGTAGGCCTTCATTGTAAATAATAAATTGTTTTGAACTGACTTGCCTTGTTAAATAAAGGTTAAATAAAAAA
439	75914_x1	AB	N	3	a2	114.768	0.91	TGCAGGGACGGGTGCAGGGATTAAAAGAGACAACAATACATCACGCAAAGCAGCCACAACTGTCAGTAAGAGTGTCCGTGATTGAGTCTTTCAA
440	83618_x1	AB	N	3	a2	114.768	0.91	TGCAGGTCCCCTCCTGGACCTACACCATCACGGTTGACAACTCCATTGTGTCCTCGTCCCAGAGCGCTAAGAACCTTGGCGTGATCCTGGACAA
441	65377_x1	AB	N	3	a2	114.768	0.91	TGCAGGAATGAGAGTGTGCGTCAGCGCTGCCCAAGGTTAATTCGTCTGTGATTGTTTGCGATACGCAACAAAGGGAATGGTTTCTCACACAATA
442	42678_x1	AB	N	3	a2	114.768	0.92	TGCAGGCAGTCCGAGGTGCTAAAGGTGCTCCTTAATCTTGACCCCCAAAAACCATCTGGGTCAGATGGTTTAGACCTTTTCTTCTTTAAGGTTG
443	37184_x1	AB	N	3	a2	114.768	0.92	TGCAGGGGGAATGGTACAGAATACCTTTCTCTCTGCCTGTAATTATTATTATCTTAACATTATGCATGCTCTGGCAGTGAGCTACCCCAAAGGA
444	77735_x1	AB	N	3	a2	114.768	0.92	TGCAGGATCGAGACGAGCCACCCTGACAGCTGATGAATTTGTGGGTTTGCACAATCAAAGTATTTCTGCACAAACTGTCAGAAAACCGTCTCAT
445	34732_x1	AB	N	3	a2	114.768	0.95	TGCAGGCGCACAGCCCGCCACAAGGAGTCACTAGAGCGCGATGAGCCAAGTAAAGCCCCCCGGCCAAAGCCTTCCCTAACCCGTATGACACTGG
446	65606_x1	AA_AB	Y	3	a2	114.768	NA	TGCAGGTGGCGAAGCATCCGAACAGGCCGAAGACGATGATGACAGTCCCAGTGCCGATGAGGACGTACGGAGCGTTGGTGGTGTTCTCAGCTAT
447	81_x1	AB	N	3	a2	115.036	0.68	TGCAGGAAAAAGGTGACATTCTAAAAGCAGTGAAACAATATCAGGGTTTATTCATAGATGTACCAACTCAGACAAATGTACTAGAGCAGGATAT
448	66950_x1	AB	N	3	a2	115.48	0.88	TGCAGGGTTTCTGAGGTACACGTCATGGTATTTATTTATAATGGATCCCCATTAGCTGCTGGTTATAGTCAATATGCACATGTATTACACACAG
449	157688_x1	AB	N	4	a1	0	NA	TGCAGGGGGTGGTGGAGTCTCTCTGCCAGTCCAACGGACAGTGGAGCAACACCCTACCCAAGTGTAAAAGTAAGTCTGGGGACCAAGAGGTGTG
450	44513_x1	AB	N	4	a1	0.136	0.9	TGCAGGTCCACTAAAATACAGACGCCTCAATATAAAGTTGTACATTCAGTCGTATTTTTAAAAAATCAGAGAATCACCGAAACAACGAGTTATG
451	82940_x1	AB	N	4	a1	0.136	0.91	TGCAGGCGTCTGAACATTCACACTCACACACACACAGACACACAGACAGACAGACAGACAGACAGACAGACAGACAGACAGACAGACACACACA
452	3956_x1	AB	N	4	a1	0.136	0.91	TGCAGGCCCTTTGACAGACAGGGCGGGATCGAAGGTCCGACAGGCGGGGCCAAATCCAAAGTGACACCGGCTGATTAGCCGAGACTCTGGAGCA
453	37432_x1	AB	N	4	a1	0.136	0.91	TGCAGGGTTGAAATATGGTTTTTCTCTCTTTGTTTACGGAGGTGCTATCCTCAGATAATAGCATCGTTTGCTTTCACCGAAGAGTCTTTTTGGA
454	21272_x1	AB	N	4	a1	0.136	0.92	TGCAGGACTTGCTTAGTGGAGTATGGTGTCAGAAAAAGCAGAGCATCTCTTTATTACAGACAGACCTCTCCCCATCTCTTTATTAGGGACAGAC
455	8623_x1	AB	N	4	a1	0.136	0.94	TGCAGGATTTTTATAGCATGACAAAATCGTGATGGTACCTGCCCATTGAACCATATACATGATGAAATCAACACAACGAGTGATGGAAAGGTAC
456	32942_x1	AB	N	4	a1	0.136	0.94	TGCAGGGTGTTTTGCCTAGAACTCCGCTCACATGGACGGAGACCTGGGAGGATGGCTGTTGTTCTTAAAGGCTGATTCAACTGTTGTAATGGGG
457	63205_x1	AB	N	4	a1	0.136	0.94	TGCAGGCGCGACACAAATCCAGAAAAACACCGGTTCCAACTTGCGCAACGTGACTACAAAATATCTCAAAAGTTACCTGTAAACTTTGCCAACA
458	4172_x1	AB	N	4	a1	0.136	0.94	TGCAGGTGAAGAAGCCAGACATGGAGGTCCTGGGCTGGTCTGGTTACATGTGGTCTGCTGTTGTGAGGCTGGTTGGACATACTGCCAAATTCAC
459	8503_x1	AB	N	4	a1	0.136	0.95	TGCAGGCCAACTCCCGGCAGACGCTCTCGCGCAAACTAGTGATCGATCAGGGCCCTGTTGTTCCATCCCTCGCCGGCGGCCAGGGTCCCAAAGT
460	32156_x1	AB	N	4	a1	0.136	0.95	TGCAGGTTGCACTGACTTGGACAGTTAGAGATACAGGGCCAGGGCCCCTTTAAACACTGACTATCCAAAACTCTTAATACAGTAGTTGCCTCCT
461	64559_x1	AB	N	4	a1	0.136	0.96	TGCAGGTTTCCGCCTCCGAAACTGTCCTCCCGGAGGAGCACCTGTCCGGGCCCCTGATTGGCCAAAACCGGAGAACCGCACACGTGACCTGCGT
462	72369_x1	AB	N	4	a1	0.136	0.96	TGCAGGGTAAGTGAGCTCCCTATTGCTCTGCTGGTCTAGATTCTTAATGTTTTGTGAGGAGATGCTTACAGGAACAGGAAGCAGGTTCTCTGTT
463	31602_x1	AB	N	4	a1	0.136	0.97	TGCAGGTGAAGAAGCCCGGATGTGGAGGTCCTGGGCTAGTGTGGTTACACGTGGTCTGCGTTTGTGAGGAGGGTTGGACGTACTGCCAAATTCT
464	32768_x1	AB	N	4	a1	0.136	0.97	TGCAGGGATTTCATGGATCCTACCATGGACAGCACCAAGCACATACTGAACTACCTAATGCCAATACTGGAGCAAGTTGATCCACAGCTACACG
465	38492_x1	AB	N	4	a1	0.136	0.97	TGCAGGTGCAGACAGATCCACCAGAACCAGCAGGACCTAGCCAAGGTAATGTTGGTATACTTACATATTCAACTTTTTCCTTCCCTTCTCTCAG
466	33248_x1	AA_AB	Y	4	a1	0.136	NA	TGCAGGTGAAGAATCCGATGTGGAGGTCCTGGGCTTGCATGGCTACACGTGGTCTGCGCTTGTGAGGCCGGTTAGGCGTACTGCCAAATTCTCT
467	43310_x1	AB	N	4	a1	2.287	0.89	TGCAGGCTGTTGCAAGAAAGCTGCTGTGTGTACTGTAGTGGGCCATTTTCTATAGGTGACAACATGGTGGTTCCCCCGGGCATCTGTGTCACGT
468	67547_x1	AB	N	4	a1	2.287	0.9	TGCAGGGAGTTCCTGGTCATGGTTGGATCGGAGAAGGCCAGATCTACCAGTATAAAGTGTGAGGTGATGACAGAAGTGAAACATGACCAGTCTG
469	71417_x1	AB	N	4	a1	2.287	0.9	TGCAGGTTTTGGAGAGGTCAGGGGGCATTAGGTCATTGTCAAATTCAGTAACTGGGCTTTGTTTACTAGATCAAATCAAATTGTATTGGTCACA
470	68269_x1	AB	N	4	a1	2.287	0.91	TGCAGGATGGTCTGAAACCAGCCAACTGGACAGCTGATAAAACTGTAGGTTTGCACAACTGAAGAACTTCTGCACAAACTGTCAGAGCTTATCG
471	73217_x1	AB	N	4	a1	2.287	0.91	TGCAGGAGGAGGTATCAACAGACACACATTGGTGACACGGGCACCTGCCCTGCGCTGCCCTGCCCTTACAGATGGCATCTATAGCAGCTGCACT
472	63130_x1	AB	N	4	a1	2.287	0.92	TGCAGGGTTAAAGGAGGACAAATATATCACTGTGAACCACAAGGTATCTCAGTGTGTGTACTACTGTAGCCAACAAGAGCTAGTAAGTTGTGTG
473	85471_x1	AB	N	4	a1	2.287	0.92	TGCAGGAGAAAAGTCTGAGCACAAAAAATGGATCAAAGCAACCAATCTATCATTCATGTTATTTGATATCATTATGAGACTGTAGAAAGATACC
474	21997_x1	AA_AB	Y	4	a1	2.287	NA	TGCAGGTAATGAAACAGTTCAACTGACGACCGAGGTCAGCCTGCAAGTAATGAAACAGTTCAACTGACGACCGAGGTCAGCCTGCAAGTAATGT
475	37013_x1	AA_BC	Y	4	a1	4.113	NA	TGCAGGCGTAACAAAACACAGAGTCTGATTTATTTGAATATTCAAGCCAGGGATGGATATGGTACCAGGCCGCCTTGAAGCTCCTCCTCCGGTC
476	58748_x1	AB	N	4	a1	4.44	0.73	TGCAGGGACCTAGCGGTCAACTGGCCAAGAGGACCTCTGGCCAACCATGAACTTAATAATGGCTTGAAAAAGTCAGTGTGTGTGCGTGCGTGTG
477	24485_x1	AB	N	4	a1	4.44	0.87	TGCAGGCCCTATATTAATGTCAAGCACCAACTCAAGCAGCCTATAATAAAGGATGTAATAACATTTCAAAATGGCAGCTGGTAGAAAACAAACT
478	34834_x1	AB	N	4	a1	4.44	0.88	TGCAGGCTGACTACGGTAGTCAGTTGAATGGTGTAGTGATGGTGCAGTGATGAGACAAGATCGCAATTGGATATGACGAAAAATGTGGTAAAAA
479	16177_x1	AB	N	4	a1	4.44	0.88	TGCAGGCACGCCATGACACGCCTGCTCAGGTAACACCCCTTAGATATGTTTCAGGGATACAGGGAACGATGGAGAGAGAAGAAGAGAGAGTTCC
480	49692_x1	AB	N	4	a1	4.44	0.89	TGCAGGAGGGTTGGAATGAGTGTCTTGACATGGCTCCAAAACACCATATTTTTATATAGTGTTGCTGCTTTTTTTAAAATCTATGCAAATGTAT
481	18545_x1	AB	N	4	a1	5.53	0.74	TGCAGGGAAAAACTGGGCAGGGGAAAAAGAGGGAGAAGCATTTGGTATAGTCGCATTAGAAGGGGTGAGAGATGAGGAAATGTTGGACGTGCAA
482	76300_x1	AB	N	4	a1	5.53	0.8	TGCAGGCAGTCACTGAAACCGAGGTGCTATAGAGGAGCTCCTGAAACTTGACCCCCCAAAAATATCTGGGTTTAGACCCTTTCTTCTTTATGGT
483	74243_x1	AB	N	4	a1	5.53	0.81	TGCAGGAGGGTAAGTTCTCATCCTGTACACTGACTTTTCATTCAACATATACTTGGTTTACAATGTATTCTAAGGTGTAGGGGTGATACATGAA
484	63897_x1	AA_AB	Y	4	a1	5.53	NA	TGCAGGAAATCAATGCAAATTAGAGAGAATTGTTTATTTCCATTTGTTTATTGTCTATTCCATTTGCTTTGGCAGTGTAAACATATGTTTCCCA
485	81684_x1	AB	N	4	a1	6.648	0.67	TGCAGGCTGACCTCGGTCGTCAGTTGAACGGTGTGTCCTCCAACACATTGGGGCTTCCGGCTTAAGCGAGCAGGTGTTAAGAAGCATGGTTTGT
486	76092_x1	AB	N	4	a1	6.648	0.72	TGCAGGGTCTACCAGTAAATTAGCTGGTAATATTCGACATTGAGCAAAGAGGTTAAGTAGGAAACCTAATAATTGAGAATTCAATTCATACCAG
487	78927_x1	AB	N	4	a1	6.648	0.73	TGCAGGGAATTGGTATACCCGCATGGAATTGGTATACTCACATTTGCACATTCCAGCTAGGTGTGTCTGCTATTTTTAAAGTTAACCAAACCTG
488	32615_x1	AB	N	4	a1	6.765	0.64	TGCAGGCGCCCGGCCTGCTAAAAATGAGTCGCTAAAGCGTGATTAGCCAAGTAAAGCCCCCCCGGAAAACCTGGACAAGGCGGGGCCAATTGTG
489	90598_x1	AB	N	4	a1	11.299	0.66	TGCAGGAAGGAGACAAAAGTTTTAATTTCCACAAAAGGTCATGAACATCACTACTCTGCATCAGTCTCTAGTTCAATTGACTAGAGGGAGTTTC
490	32335_x1	AB	N	4	a1	15.568	0.55	TGCAGGAAGGGCACCACATGAGGGAGGAGGATGTCTTCCCTGTGATGCACAGCGTTGAGATTGCCTTGCAATGACAAGCTCAGTCCGATGATGC
491	74823_x1	AB	N	4	a1	15.896	0.53	TGCAGGGTGGGATGAAAGACAAGAAAGGTGCATGATGTCCTGATTTCCCTGGATGAGGAGACTGAGGAGACTGTGTCACAGAGGAAGCAGAGGA
492	81550_x1	AB	N	4	a1	22.419	0.48	TGCAGGACTAACAGCTGATTTGTCTTAGCCTGCCTGGTATGCCTGTCGAGAACCAGACGTTTCATCATCCTCCACTCCCTCCCTCCCTCCCCTA
493	37804_x1	AA_BC	Y	4	a1	23.18	NA	TGCAGGTGAAGAAACTGGATGTGGAGGTCCTGGGCTGGCGTGGTTAAACGTGGCCTGTGGTTGACGATGGCTTGACAAAAAAAATCTAAAATAA
494	38175_x1	AB	N	4	a1	23.938	0.35	TGCAGGTCTTCTCTTCACAACGTTTATATTTTGGTTGCCAGCATAGTGGATTCCACTCCGACAGCAAAAGCAAGCTGCTGCGCATGCGTAGAAT
495	87735_x1	AB	N	4	a1	29.668	0.27	TGCAGGTGAAGAAGCTGGATGTGGAGGTCCTGGTTTGGCGTGGTTACATGTGATCTGTGGTTGTGATGCCAGTTGGACGTACTGACAAATTCTC
496	3118_x1	AB	N	4	a1	30.37	0.25	TGCAGGGCTGCTCAGTCTAACCTACACATGTGGTACCTGTAAATCAACCAAGGCCCCAGCTGTACTGGTGAAAGACATAGTGAACCAGCGGGCA
497	41559_x1	AA_AB	Y	4	a1	31.61	NA	TGCAGGAAGGCTACCACATGAGGGAGGAAGATGTCTTCCCTGTAACGCACAGCGTTGAGATTGCCTGCAATGACCAACAAGCTCAGTCCGATGA
498	38808_x1	AB	N	4	a1	39.556	0.18	TGCAGGTTGAGTTCAATAACTACAGGCAGATGTATCGTTAGATGCTGGAGGAAGCTTTGAGTATGTCAGTAACCTACAGAGTAATATGAGAACG
499	45193_x1	AB	N	4	a1	41.146	0.17	TGCAGGTCTCTGACCTCCTTAATGATGGTGTTGGAGTCGTTCCTGGCCGTGCAGTCATGAGTGAACAGGGAGTACAGGAGGGGACTGAGCATGC
500	10033_x1	AB	N	4	c	45.178	0	TGCAGGATAGTCAGAATGAGGTGGAGTATTTATGTCTGTATAAAGTCCTTTTGTGGGGAAAAACTCATTCCACTGGTCCCCAGTGGGTGGGCCT
501	73959_x1	AB	N	4	c	45.178	0.03	TGCAGGTATGTTAATGACCAAACTATGGACCACTTGTACTTGACCCTAGGACTGAAAGTGGGAGTGATGATACTTAAAAATAAATTTCAGCTGC
502	34093_x1	AB	N	4	c	45.178	0.04	TGCAGGCTCATCCTGACATGACCCTCCAGCATGACATAGGCACCAGCCATACTGCTCTTTCTGTGTGTGATTTCCTACAAGACAGGAATTTTTG
503	39554_x1	AB	N	4	c	45.178	0.08	TGCAGGGACACCGACCCTACTTGGGCTGACAGATACTACAACAGCCCTATGCCTTACTTTGTGAGACTGCTTAATTGTAATATTATACACTACA
504	87805_x1	AB	N	4	a2	48.365	0.1	TGCAGGGTGTGCGTCGCCTGGAGGTGGGGGAGCTCTACTTTGATGTGAGCCTGTTGCTGTGGTGTGGCGCGCTGGTTTACTTCACAGCTCACGG
505	86222_x1	AA_AB	Y	4	a2	48.365	NA	TGCAGGCGCGTCACAAAATGCAGAAATAAAAATATAATTCATGCCTGACGAGCTTCTTTTGTTGGCACTCCAATATGTCCCATAAACATCACAA
506	42372_x1	AB	N	4	a2	51.643	0.14	TGCAGGTTCCGATCCCCCCCTCCCCGGTGCTCCTGTCCCCTTCCGTCTCACGACTCTCGCCCCTCTGCCTGCCGGCTCAGAACTGGTGTGCCAA
507	32997_x1	AB	N	4	a2	53.3	0.13	TGCAGGCTCATCCTGACATGACAATGCCACCCGCCATTCTGCTCGTTCTGTGCATGATTTCCTGCAAGACAGGAATGTTAGTTTTCTGCCATGG
508	68794_x1	AB	N	4	a2	54.166	0.23	TGCAGGGGAAAGACAAGTGTCAGTGGACAGCTTTGGAGGGAAATGGTTGACCTACCTCAGAGTTAATGATTTTATTGAAGAGAATGGCTACTTA
509	61706_x1	AB	N	4	a2	54.166	0.23	TGCAGGAGGAGAAATTTGGATGTATATTTTTTTTAAAACTGAATGGTCTTCTTGCCCAAGGAATGAGCCACCCCACATGGCTGCTAAGGATGCA
510	8246_x1	AB	N	4	a2	61.888	NA	TGCAGGCAGCTGATGAGCTGATTGCTGATGGGCTGGTCCTGGGGCTGGCTACTGATGGACTGGTCCTGGGACTGGCTGAGGGTCAATCTCATCC
511	46473_x1	AB	N	4	a2	62.019	0.4	TGCAGGATGAGGACTATAAAGGCATGGCCTTCATAGAGGGAGATGCCCTTACTGCTGAGCTACACAGAGAAGATGAGGATGAAGAGAATGAGAT
512	82670_x1	AB	N	4	a2	62.019	0.42	TGCAGGTTTTGGTAGCGGGCCATGTTGGTGGCACTATTGTCCTCAAAAAGAGCAAAGAAGTTGTTAAGTTTGTCTTGCTCCCAGACATCGGGGT
513	47505_x1	AA_AB	Y	4	a2	63.096	NA	TGCAGGATTTTTGAGCATGCCAAATTTTTGATGGTACATGGCAAATGGACATAACATCCTGATTTGGCATTTTCAAATCTTTCATATTGCATTT
514	77562_x1	AB	N	4	a2	64.662	0.4	TGCAGGCTATCCTTCACCGCAGCCAACGTGAGTAAAACATTTAAACGTGTTAACCCTCGCAAGGCTTGCCGGCCCAGACGGCATCCTGAGCCGC
515	49897_x1	AB	N	4	a2	65.293	0.39	TGCAGGATTGTCTGAGACCAGCCACCTTGGACAGCTGCTGAAATTGTGGTTTTTCCAACTGTCAGAAACCGTTTCATGGAAACTCATCTGCGTG
516	90600_x1	AB	N	4	a2	65.678	0.41	TGCAGGGAGCAACTTTGTAGACGGGCATGGGAAAAAGAGGGAAGAGCGTCGGGGATAGTCGCATTAGAAGGGGTGGGAGATTAGGAAATGTTGG
517	810_x1	AB	N	4	a2	65.678	0.42	TGCAGGTGAAGAAGCCGGATGTGGAGGTCCTGGGATTTTGTGGTTAAACCTGTTCTGCGGTTGTAACGCCTGTCGTCGGAATGAGTGGACCAAA
518	74708_x1	AB	N	4	a2	67.21	0.43	TGCAGGATTATAATGGGCTGTAATGTGTATATGTTTTCAGTATGCATGTTCTGTAATGTACGTTCTCTCCTACAGGACTATAAACCAGAGGAGG
519	72381_x1	AA_AB	Y	4	a2	69.162	NA	TGCAGGTTAAGGCCTTAACCGCAAAGATAGCTTGTACAAAGTATAGTGTCAGAGTTCAGACACTTAGCAACAGTACAATAGTGAGACAAGCATA
520	40634_x1	AB	N	4	a2	70.78	0.47	TGCAGGCCAGACCAGTTCAAGTGCGAGGACGGCACCTGTATCCACGGCAGCAGACAGTGCAACAGCTTGCGTGATTGTGCAGATGGCACCGACG
521	79721_x1	AB	N	4	a2	89.944	0.58	TGCAGGCTCATCCTGACATGACTTTCCAGCATGACAATGTCACCAGCCATACTGCTCGTTTTGTGTGTGATTTTCTGCAAGAGAGGAATGTCGG
522	28784_x1	AB	N	4	a2	89.944	0.64	TGCAGGATATTTTGCCACATTCAACATATAAAAAACCACACCCACAGGCCAATTAGGCATTGGAAAGATCTAAAGGCAAGTCTGTTTGTGACAG
523	70932_x1	AB	N	4	a2	91.019	0.64	TGCAGGAATATTTTCTTACTTCTACGCATTTCTACTTCAGGACTACTTCCTGGAATTACATAATTTGCACATTTGCATCTTGCTATACTAACCC
524	50543_x1	AB	N	4	a2	92.095	0.69	TGCAGGCAGCATGCCAGTTTCACGCTCACTCAAAACTTGAGACATTGTGGCATTGTGTGACAAAACTTCACATTTTAGAGTGGCCCCAGCACAA
525	30341_x1	AB	N	4	a2	92.095	0.69	TGCAGGGCTGAACGCGCCACAGCGCTTGTCATTTCCAATTAGGATGTTAAACAGATCTCACAAAGATATCCTGAATCAGGTGGGATGAACAGGG
526	87810_x1	AB	N	4	a2	92.095	0.75	TGCAGGCAGCATGCCAATTGCAAGCTCCCTCAAAACTTGAGACATTTGTGGCATTGTGTGACAAAATTGCACATTTTAAAGTGGCCTTTTATTG
527	36136_x1	AB	N	4	a2	92.095	0.77	TGCAGGCTTCGTGACAGATGACGAGCAATTGGTTTAAAGCCCCTCTGTTTTTGCCTTGTGTTGATCACACTGTTTATTTGGAAGTTAGTAATCA
528	38400_x1	AB	N	4	a2	92.095	0.83	TGCAGGGTTGAAATATGTTTTCTCCCTCTTTGTTTACGGAGGTGCTTCTCTCAGATAATAGCATCGTTTGCTTTTGCCGAAAAGCCTTTTTGAA
529	75671_x1	AB	N	4	a2	93.156	0.76	TGCAGGTTCATGCTCTACAACATCCGTAGAGTATGAACTTACCTCACACGGGAAGCGGCACAGGTCCTAATCCAGGGACTTGTCCTCTTCCGTC
530	31312_x1	AB	N	4	a2	93.156	0.84	TGCAGGGAGACAACGTGACGGAGCTGGTTCAGGTCTGCTGGGTCTGTCATGGCCAGTTCGCACTATAAGGGCACAAGGCGAGACCCAAATGCAG
531	69255_x1	AB	N	4	a2	96.386	0.81	TGCAGGCAATGTCTGCCAGGCTGGTGGTAGATTTCAGATGTACAATAGGGGAAATGAGTGGATCACTACATTTGTGTGTGGTGTGTGTGTGAGT
532	86386_x1	AB	N	4	a2	96.386	0.84	TGCAGGACCTGCCTTGTTGATAGTGTTGTTAAGAAGGCAGAGCAGCGCTTTATTACGGACAGACTTTGCCCCATCTTAGCTACTATTGTATCAA
533	70248_x1	AB	N	4	a2	97.557	0.87	TGCAGGCCCTAGTTTTGTCACACCTGGACTACTGTTCAGTTGTGTGGTCAGGTGCCACAAATAGGGAATTAGGAAAACTACAATTGGCTCAGAA
534	3093_x1	AB	N	4	a2	98.11	0.67	TGCAGGATCTTTCTATCTGTAGATATGAATCAATGTGCCAGTGAAGTGTATCTAGGTGAGACTAATGTCAGAGATATGAATCAATGTGAGATGA
535	65800_x1	AB	N	4	a2	98.288	0.86	TGCAGGGGCCCGACTTATAATTAATGGCCCCGCAGCCTGCCTGCCGGAGTGAAGGAGAGGAGAGGGACCTGTGGCAGACTTTCTGGAGCTAGGT
536	17277_x1	AB	N	4	a2	99.381	0.88	TGCAGGCAGTCACTGAGTCAGAGGTGCTAAAGGGGCTCCTTAAACTTGACCCCCCCCAAAAAATTCAGGTCAGATGGTTTAGACCCTTTCTTCT
537	86045_x1	AB	N	4	a2	100.463	0.91	TGCAGGAAGCAGCTAGGTGAAACACTGAACTTTATGATTGAAATTGTCTGAAGTGATGGAGGGACATTGTACCAGTTGGGACATATGAGTACTT
538	87902_x1	AB	N	4	a2	100.463	0.91	TGCAGGCTCATCCTGACATGACCCTCCAGCATGACAATGCCACCATCCATACTGCTCGTTCTGTTTCCTGCAAGACAGGAATGTCAGTGTTCTG
539	80039_x1	AB	N	4	a2	102.615	0.82	TGCAGGATCCCCTACTTCTGAATCCCCAAAACCTGCTGGCTCCCCCAAATCGGAATCCCCAAAAACTACAGGATCACCCAAATCTGAATCCCCC
540	4330_x1	AA_AB	Y	4	a2	102.615	NA	TGCAGGATCCCCTACTTCTGAATCCCCCAAACCTGCTGGATCCCCTAAATCTGAATCCCCAAAACCTGCTGGCTCCCCCAAATCGGAATCCCCA
541	20598_x1	AB	N	4	a2	103.691	0.88	TGCAGGGTAACAGCTTGTTGATCAGGGAAAACGTTCACTGGTAGCAATTGTTTAAAGTGGGGTGGGTGAAACTGACAGACAAACTGCTTCAGCA
542	79996_x1	AB	N	4	a2	103.691	0.91	TGCAGGAAGGCTCCATTCCCAAGACATCATTCTCAGGATTAGGAAGGAAGATGCTGGGGATTTATATTTTTTTTACGCTGTAAAAGGTTCAAAG
543	72529_x1	AB	N	4	a2	103.691	0.91	TGCAGGCGCTACACAAAAACGCAGAAAAAAAATATAAAACATGCTTCTTGACAAGCTTCTTTTGTTGGCACTCTAATATGTCCCATAAACATTA
544	90977_x1	AB	N	4	a2	103.691	0.94	TGCAGGAGACACTGGGATCTAAGCTCAGACACTAGCAGCAGTGCCAGGTGTGCACTGTAGAACAGGTGTGTACTGTAGGTCAGGTTTGCACTGT
545	19434_x1	AB	N	4	a2	104.766	0.9	TGCAGGGACCTGTGACCTGTCCCAACGCCTCCTTCACTGACCTGGCTGAGATTGTGTCCCGCATCGAGCTGGCCAAACCTGCTCTGGTAGACGG
546	69493_x1	AB	N	4	a2	105.842	0.86	TGCAGGAAGGAGGTCTTCCCTGTAACGCAAAGTGTTGAGATTGCCTGCAATGACAACAGGCTCAGTTTGATGATGCGTGACACACCAACCCAGA
547	12308_x1	AB	N	4	a2	105.842	0.93	TGCAGGATCATCCTGATATGGCCCTCCAGCATGACAATGCCACCAGCCATACTGCTCGTTCTGTGCGTGATTTCCTACAAGACAGGAATTACAG
548	62570_x1	AB	N	4	a2	105.842	0.94	TGCAGGACGCAAAGTTTTTTGTTTGTCAGACGAATCATTGGAATCATTGACTCACTCACGCGTTGAAAAGGAGAAGGGCGAGGAACGAGATGGA
549	71590_x1	AB	N	4	a2	106.926	0.74	TGCAGGAAAGCTTCTGTAGGGAGGAGATGGATTAGATGTTGGAGAGAAACTCGGCTAGCTATAATCCTGGAGCTGGAGAGTGCACCCCGCTACT
550	131_x2	AB_AC	Y	4	a2	106.926	NA	TGCAGGGGCCCGGCCCGCCACAAGGAGTCGCTAGAGCGCGATGAGCCAAGTAAAGCCCCCCTGGCCAAACCCTCCCCTAACCCGGACGACGCTG
551	10745_x1	AA_AB	Y	4	a2	109.01	NA	TGCAGGTCCATCTCTCTCTGAGCAATGAGAGATGACAGCTGGCGGTCAGGGTCAGCTGATGGCTGGTCTCCGCTACCCTGGCCAGCACCACTGT
552	63098_x1	AB	N	4	a2	109.111	0.82	TGCAGGGCAGCATTCATGACAATACACATCAACCTGCACATGTTTCACTATAAATCAAACAAAAAAACACCTAGCTGTACCCTGGCAATGATAG
553	41793_x1	AB	N	4	a2	109.111	0.91	TGCAGGCCAACTCCTGACGGACGTCCTCGCGCAAACTGCAGCGATAGTGGTCGATCAGGGTCCTATCGTTCCATCTCGCGCCGGTGGCCAGGGT
554	75264_x1	AB	N	4	a2	109.111	0.92	TGCAGGTTGAAAATATTCTGATTTAAAAAATAAATATCCTATAAAACACATTGTCTACTCATGGCCTGTCTGCAAGAAAGTTGAAGCATTGTAT
555	35469_x1	AB	N	4	a2	109.111	0.94	TGCAGGACCTACTGCTTTCTAACAATGCACTCACACAGCTGCCCGGATCCATAGGTGAGCAGCTACGTACACACACGCGCACACACACACACAG
556	2832_x1	AB	N	4	a2	109.111	0.94	TGCAGGGTGATAAGGTTTTACCTGTAATTGTTTTAAGAAAGTTGTGTTTTATCCCTAAGCTGCTTAGATGTCACTGACTAATGATCCGTGTCTC
557	6083_x1	AB	N	4	a2	109.543	0.89	TGCAGGAACTAGTTGTGACGGGGAATGGCAGAAGTCAACAACTGGGGTTATCCGCTGAGTTGCAACTGCTCCACACCAGACACTGGCTCAAATA
558	64019_x1	AB	N	4	a2	110.49	0.9	TGCAGGTAGTTGGGGGGAACACACTGCAGGGTATATATTGGAATGGCTCAAACACACTGTAGGGTATATACTGGAATGGCTCAAACACACTGTA
559	44332_x1	AB	N	4	a2	110.49	0.92	TGCAGGCTGCTGATGAGGGGCTGGCTGAGGGTCAATCTCATCCTCTTCTTCCAACTCACTGTCAGACTCCGAATTGACAGAGACATGTTCGGAA
560	36296_x1	AB	N	4	a2	110.49	0.95	TGCAGGCTGTCTCATCGTCGCCGGTGATCAGGCCTACCATCGTCGTGTCGTCAGCAAACTTGATGATGGTGTTAGAGTCCTGCATGGCAGTTGT
561	42166_x1	AB	N	4	a2	110.49	0.95	TGCAGGTAGAAAATATACTGATAAAATAAACATCCTATAAATCACATTGGCTATGCATGACCTGTCTGCAATGAACTTTAAATATTCAATCAAC
562	43330_x1	AB	N	4	a2	110.49	0.95	TGCAGGAGATAAGACAGGAGCGAGACAGTTTGAGGGCATCGCCCTGCACCTGCCCAAGACTTGCCCCTAGGCCTCGGGGATAGAAGGACACTAG
563	71881_x1	AB	N	4	a2	112.643	0.94	TGCAGGAACGGCATGAGAGAGCCCCCAGTAAGCCAGTGACTCAGCCCCTGTAATAGGGTTAGAGGCAGAGAATCCCAGTGGAAAGAGGGGAACC
564	41303_x1	AB	N	4	a2	112.643	0.95	TGCAGGCTGAATGCGGTCGTCAGATGAACAGTGTTTTCTCCGACACATTGGTGCGACTGGCTTCTGGGTTAAGCGGGCATTAAGAAGAGCGGTT
565	20109_x1	AB	N	4	a2	114.636	0.94	TGCAGGTGAAGAAGCCAGATGTGGAGGTCCTGGACTGGTGTGGTTACATATGGTCTGTGGATGTGGAGGTCCTGGGCTGGTGTGGATACACATG
566	61231_x1	AB	N	4	a2	114.917	0.94	TGCAGGTGAAGAAGCCGGATGTGGAGGTCCTGGGCTGGCGTGGTTACACGTTTCCTGTGGTTGTGAGGCTGGTTGGACATACTGCCAAATTCTC
567	8688_x1	AB	N	4	a2	115.069	0.86	TGCAGGGAAGTACAAATATGACATTCGCTTTTCTTTGTTTTTGTTTTTTCTTCCAGTCCACAAGTACGTTATCAACACTGCTTTATGCTGTGGG
568	41624_x1	AB	N	4	a2	115.069	0.87	TGCAGGGATACTGGCTTCGGCTGGCTGTTCATGAAGTCATATTATATGTGAGTTTACAATTCAACAACCTGGAGTAGGACTCATTCCCAGTGAC
569	52172_x1	AB	N	4	a2	115.069	0.88	TGCAGGGAAAACAGTGACTGCACGAGAAAATCATGAACTTAACCCATTTCCCTCTGTCACAGTGAACAGAAACCCAGAGTATTGTTCTTATCAC
570	58057_x1	AB	N	4	a2	115.069	0.88	TGCAGGGAAACACGTGCAGTCATCATTGCTTTGCACAAAAAGGGCTTCACAGGCTTCATATTGCTGCCAGTAAGATTGCACCCGAATCAACCAT
571	46854_x1	AB	N	4	a2	115.069	0.91	TGCAGGGCATGCAGGGCTTCACAAGTTTATCCACTTGTCCTTCAGAAAAGGAGGTGACTGAAAATGTTGTTGTTTGATGCAAGAAACCACTTTA
572	88167_x1	AB	N	4	a2	115.069	0.91	TGCAGGCTCACTAACCATAATAGAGGCTCTTATCATTTAGAAGAGTTTGTAAGAGGTTTCAGACAAAACAGCACGTCATGTGCTGCGATGAAAC
573	72421_x1	AB	N	4	a2	115.069	0.92	TGCAGGATCCTAACCATTCCCTGTAGGATTCTAACCCTTCCCTGTAGGATCCTAACCCTTCCCTGTAGGATCCTAACCCTTCCCTGTAGGATCC
574	85220_x1	AB	N	4	a2	115.175	0.61	TGCAGGTAAACGGTAGAGCGAGGCTGGGGGTCAACGGTAGAACGAGGCTGCGGGTCAACGGTAGAGTGATAATGGCAGGGACCGTCCTGCTGGC
575	73272_x1	AB	N	4	a2	115.175	0.91	TGCAGGTGTGTAGCATGATGGACTACAATACCCAGAATGCTCTGTGTAACATATCTGGTTTGATCTCAGTAAAGATGTTGCCTGGGTACTAGTC
576	16319_x1	AB	N	4	a2	115.406	0.92	TGCAGGCCGAGGCAGAAGTAGTTCTCCACCCGTTTGCTGTCGTCGCCCAGGTAGACCTTAGCCTGGTCCAGGAACTCCTGAGTCACGTCCACCA
577	24097_x1	AB	N	4	a2	115.726	0.82	TGCAGGAGATATCTAACGTTTCCCTTCAGGGGCATAGCCTACGAACATCTCACCTTACCATTCGGTCTGCCCCTTGACCCACGGACATTCACCA
578	66991_x1	AB	N	4	a2	116.128	0.82	TGCAGGGTTGAAATATGCTACCCTCTTTGCTACCCTGTTGTGCTATCATCAGATAATAGCTTCTTATGCTTTCGCCGAAAAGCCTTTTTAAAAT
579	77352_x1	AB_AC	Y	5	a1	0	NA	TGCAGGTCCAGACAAGTATAATGGAGCTATGTGGTGTATTGCACAGTCAAAAACAGCATCCATTTACTGGTCTATGAAGTCCAGCGTAATATGG
580	69643_x1	AA_AB	Y	5	a1	1.09	NA	TGCAGGTTTGTCCCGGGGGAAATAAACGTGCACCTCCCTTAAGTGACCTGAGCCAATAGGGAATAGGGTGCCATTTGACCTGAGCCAATAGGGA
581	31207_x1	AA_AB	Y	5	a1	2.153	NA	TGCAGGGGAGGGGGTTGAAGAAAAGGAAACACAACTGGTAATAGATGTGACAGTCCTGCTCTGTTCGTTTCACGACTGTTTCATCCCATCAAAA
582	36058_x1	AA_AB	Y	5	a1	2.153	NA	TGCAGGATGGGAGGTGATGGCAGGCTGTGATGGCAGGCTGTGACTCTCGCCTAACTAACAGAGGAGGGCAGTGTTGCCCCCTATTGAGACGTTC
583	36980_x1	AA_AB	Y	5	a1	2.153	NA	TGCAGGGAGCAGTGTTCCGTTTGGGACTCAGATCATGTGACCGCTGCTATCTGTCCAGACGCCACCACAGGGGGCCTCCATCCTCAGGGAGCAA
584	64123_x1	AA_AB	Y	5	a1	2.153	NA	TGCAGGGTCTTTATTCCAGCTCTATCATAACACATACAGCCTGCACACCTGCTATAGTCCTATAAAGACTCCCAATCACCTTTAATCACCAAGC
585	64890_x1	AA_AB	Y	5	a1	2.153	NA	TGCAGGGATTTGTTCCGGTCTTTGTTTTTCTGCTATCCTCTCGTTTTGAGAAAGTGTAAATAAATAAATACCTTTTATTTCATCAGATATACAA
586	76088_x1	AA_AB	Y	5	a1	2.153	NA	TGCAGGCTCCTCGTGGAGTGCAATATAAGGCAGGTGGTTAGAGCGTTGGACTAGTAACCGGAAGTTTGCAAAAACGAATCCCCGTGTTGACAAG
587	79819_x1	AA_AB	Y	5	a1	2.153	NA	TGCAGGAGGGTGACTCTCCAGGAGTAGTGTTGGCCACTCCTGCATTTAGACTTTACCTTCACTGAGCCCCAGGAATTTAAAACAGGACTGTCTT
588	86422_x1	AA_AB	Y	5	a1	2.153	NA	TGCAGGAGCAGCGGCTGATTATCATAATGCTTCTAGCGTTTCTCTAGTACAGCCACCCCCTGTCCAAGTCTTACTCCTCCCTGCCAGTGTTCAC
589	49640_x1	AA_AB	Y	5	a1	3.229	NA	TGCAGGACGGTTGTTTGTTGCTGTTGGTTTGGATCCCAGACCAGAAAACACTGAGGAATAGTCATTGAAAATAAAAAGGCACAACACTCACCAT
590	5883_x1	AA_AB	Y	5	a1	3.229	NA	TGCAGGCCTAGTTTTATCATTATACTTTTATTCTGTTGTTGTTTTCGTTTAACGCTTGAATTGCCCATGTTTGATAGCTAAGTCATTGTGGGTC
591	74465_x1	AA_AB	Y	5	a1	3.229	NA	TGCAGGCCCGTGCTGAGCTGTCCGGATACCCTGGAGGTCCGACAGCTGCTCCAGTACCAGCCAGTCAGCAGACAGCTCCGCAGGACTCTGGAGA
592	32270_x2	AB_AC	Y	5	a1	3.229	NA	TGCAGGTTGCAATGTTTGTATTTGTTGGCTTTATGTAGGCTATTTTTACATATTGGCAATGGAAGTTACTTTTAGATTAATTTTAATTTAGATA
593	67800_x1	AB_AC	Y	5	a1	3.229	NA	TGCAGGTAATGTGTCTGTCACCATCACATAGTCCATTGTAGTCACTGCCAAGCCCGCCTTCCTCACACCCCCTTCCACAATGCTTGAACCGTCT
594	4704_x1	AA_AB	Y	5	a1	4.303	NA	TGCAGGTCTGACTCTGCCCTAACGGATTGTTCCATTCCCTGTGTGTAAGTGTGGGGGGGTAGAGAGAGTGGAATACTCCACCTTGAACTCCATG
595	88814_x1	AB	N	5	a1	5.379	0.88	TGCAGGAATATTGTTCAGAGCCTGATTAAACAAACGGACTGCAGCTGAACTAAAAATAAAATGAATTGGTGGATACAAAGACATTTTGTCTGGC
596	44462_x1	AA_AB	Y	5	a1	5.379	NA	TGCAGGTCAGACCAGACACATACATATACATCCATGAACAATTAGTTTGGCTGTTTGTGGACATGTCTGTCAAAGATGGTGGTGCAGTGAAAAT
597	66155_x1	AA_AB	Y	5	a1	5.379	NA	TGCAGGTCATTGAAACTAGCTCTGGGAGATAAGCAGAAACACAAGAGTATTGATCATTCACAATTACTTAACAATATCTTGGGAAACCCTAAAG
598	67701_x1	AA_AB	Y	5	a1	5.379	NA	TGCAGGCTGACCTTGGTCGTCGGTTGAATGGTGTTTCCTCCGACACATTGGTGCGGCTGGTTTTAGCATTAAGCGGGCAGGTGTTAAGACGCAC
599	76613_x1	AA_AB	Y	5	a1	5.379	NA	TGCAGGCCATCTACTTTGTCTGCTCTGGGTCCATGGAGGTGCTGAAGGACAACACAGTGCTGGCTATACTGGGTAGGGGACTGGCAGTGTGTGG
600	76877_x1	AA_AB	Y	5	a1	5.379	NA	TGCAGGGGGAAAACAGGGCAAGGGCATGTTCAGTAAGGCTCAATGTTTTTAAATGTTTCAAACAGGAAAGTAACATGTCTTTCTTTAGGGGACG
601	78369_x1	AA_AB	Y	5	a1	5.379	NA	TGCAGGACTCATGCTGAGCTGAGCTGAACTGGGTTTAAGAAAAAGCCCTTGTGAAGTGATTGATATTGTGCGGATGAAGACTCAACTCGTAAAT
602	88068_x1	AA_AB	Y	5	a1	5.379	NA	TGCAGGAGACCCTCGGATGGAAGGAGAAAAAGATTGGGGTACGCTCGCGGAATAGAGGGTGAACCCCAAACCGTTAGCCGGATCATTGTTCCAG
603	44282_x1	AA_AB	Y	5	a1	6.456	NA	TGCAGGACAATAAAAGGGAGGCATCTTTTCAATTAGCCTCTTCACAGGTAGTTGATGTTGACAGCCGCCAGAGTGGTGACCTGACATCACAGAG
604	69820_x1	AA_AB	Y	5	a1	6.456	NA	TGCAGGCAAGTGTTCACTGCGGTTCACTCTGTATCCAGCAACAAGCCCTGGCATAACAACATGTGCAGGAAATGCTTTTAAGACTTTGTTGAGC
605	39966_x1	AB_AC	Y	5	a1	6.456	NA	TGCAGGTATGTGAGCTATGACTTACAGAGAGAGACTAATGCATTTAAAAGGAATTGTGAAATTGAACAGAGTATCAACAGCCGTTACAAAACAT
606	32604_x1	AB	N	5	a1	10.741	0.7	TGCAGGGCCAAAGGCCAACAGAGCTAACTCCATACTGGGACATGTACAGACTCCAGCAGGGCCAAGGGCCAACAGAGCTACCGCCATACTGTGA
607	21188_x1	AB	N	5	a1	10.741	0.7	TGCAGGGGGATCATAATGCAGAAGATCTCAATAGTGTGTGTGTGTGTGTGTTTGTGTGTGTACTAGTAACTAACTCAAGAGATGGAAAAAAAGA
608	42354_x1	AB	N	5	a1	10.741	0.73	TGCAGGGTCTATACACAGAGGAGAATAATACACGTATCATCACAATCTATTCTATTCTATTGTACTGGAATCTACAGTACTGGATTCATTTTGA
609	38301_x1	AB	N	5	a1	10.741	0.74	TGCAGGGGAGTAAATAGATAAGAGACAAGTCAGACACACCGCTGTAAGCCACACGGGAATGGAAATGACAGCTGAGCCCTTAGAAAACACTGTA
610	39271_x1	AB	N	5	a1	10.741	0.75	TGCAGGAGGTTTTAGGAGAGGTTACAGTTAGAGCCCTCTAATCAGGACTGGGAACCACTCCAACTCTATCTGAGTACGAGATGATGTACCAGGG
611	22581_x1	AB	N	5	a1	10.741	0.78	TGCAGGTCAGTGACGTAAGCCTAGATGATGATTTAACGTTTTCATAACGGGCTCTAACCGCCATCCTCTGGTGTAGGATATATGTGGTTATCCC
612	4502_x1	AB	N	5	a1	10.741	0.78	TGCAGGATTATATTCATGCTGTTTTAACTGGCTCAAATTAAGATACGGCATCTGTATACTACGTATGCACTCTGTGGTAGAAGAGCCTTTAAGC
613	39941_x1	AB	N	5	a1	10.741	0.82	TGCAGGACAGGAAACAAACTGTTTCACACCTCCTGTGCTGCAGGTGTGGGTGTGTGTCAAGACTTCTATAACAGAGGAAGTCGGCTAAATTCTA
614	80456_x1	AA_AB	Y	5	a1	10.741	NA	TGCAGGGCCAGCTTGGCGCTGTTCAGCAGGTGACACGTCTCCTCGTACTGAGCCACGCTCAACTTCCTGTACGCCACGCACAGTGTCCGTAGGC
615	34973_x1	AA_BC	Y	5	a1	10.741	NA	TGCAGGGATCAGAGAAGACCCGTTTGATCTGTTCCACGGCCTCCTCCCTCAGCCATGCCCTGCTCTGCTGCTCCAGCTTCATGTGCAACCGCAA
616	31781_x1	AB	N	5	a1	17.18	0.62	TGCAGGCTGCAGAACACTGATGTAAGAGGGGCAGAGAGAGCGTCCCCGCCATAGATTTCATCTCCCCACAAATACTAACCTTTTGCCATAGGTG
617	65525_x1	AA_BC	Y	5	a1	17.18	NA	TGCAGGCCCCTGAATTTCAAATTGGCTCTGGCGCACAAAGGCAGATCCCCCAAAAAGGTGCTTAATGAGACACAAAGGGCTTTACACTACGCTG
618	One_GPDH2-187_x1	AB	N	5	a1	31.584	0.3	#N/A
619	38335_x1	AB	N	5	a1	31.584	0.39	TGCAGGTCAGAAACACCTCTCAGTCAACAACCAGGGCCAAAGCGTTTCAGAGTAGGAGTGCAGATCTAGGATCAGGTCCGACCTGTCCATGTAA
620	81291_x1	AB	N	5	a1	31.584	0.42	TGCAGGTGGATTTATTTGGCCCCGCAAGTTCATAGCAAAATACATATTATATATTGGAATTTACATTGTTGGACGCAAGACTAAAAACACCATG
621	One_GPDH-201_x1	AB	N	5	a1	31.584	0.43	#N/A
622	71954_x1	AB	N	5	a1	31.691	0.4	TGCAGGAGTGAAAATAGATTCGTTTACTAGCTAGCTGAGAGGGCAGTGATGTTGAACACATAGGCTACCTAGATAACTATCTACTGTTAGCTAG
623	80019_x1	AB	N	5	a1	31.823	0.43	TGCAGGGTTTGAAGGTTTTACCAAAATATTGATATGTGTTCGTGGTATTTTATCTTTATCCTATTTGGAGTGGTCCTTTATAAGATGTTTCATG
624	88943_x1	AA_AB	Y	5	a1	32.038	NA	TGCAGGAAGGAATCACACATGGTTGCATCAGATACTGGGAACATGAAGATATTCATTCTGAAGTTCTGACCCACATTGTCAAAATGAGATGGGA
625	74286_x1	AB	N	5	a1	43.942	0.26	TGCAGGTTGAAACTTTGTTGCGGGGCAGGGGAAAAAGAGGGAGAAGCATCGTTTAGTCGCATTAGAAGGGGTGGGAGATGAGGAAATGTTGGAC
626	85303_x1	AB	N	5	a1	43.942	0.26	TGCAGGCCACTGGCCTTGTCACAAGGAGACGCCAGAGCCTGATGTGCCAAGGAAATCTCCGCTACCCCGGATGGCGCTGGGCCAATTGTGTGCC
627	23195_x1	AB	N	5	a1	53.753	0.1	TGCAGGTGTAATGTTTGGATGTACCGATCCTGTGCAGGTGTTGTTACACGTGGTCAGCCACTGCGACGATCAGCTGCCCGCCCTGTCTCCCTGT
628	4738_x1	AB	N	5	a1	53.753	0.14	TGCAGGTGAAGAAGCCGAATGTGGATGTCCTGGGCTGGTGTGGTTACACATGGTCTGCGGTTGTGAGGCCGGTTGGACATACTGAGAAATTCTC
629	2926_x1	AB	N	5	c	54.845	0.01	TGCAGGGTAGAATGAAGTAAGGTATGTCAGACAAACATAAGACAACAGAACATCATTCATTTTCTATTAACAAGCCTATTATTATTAACACAGT
630	1076_x1	AB	N	5	c	55.866	0	TGCAGGCCGCTGGGATCTCCTTTGTGAATGTATTTTTCCGTTTACATTATGTTATGGTCCAATTAGTGGTGTGAACATTGGGATCCTTAATTTT
631	13001_x1	AB	N	5	c	55.866	0	TGCAGGACTAGCTAGAGTTTTTTTTACTTCTGCTATTCAGTCTGTAAAGTGACTGCGGAATAACTGTGGAGGATAAAATATCTCTCCCATTCGG
632	17478_x1	AB	N	5	c	55.866	0	TGCAGGGACACCAGTGTTTGATTTTTCAAGACAACCAATTTACAATTGCATAATTTTAAAAAAACGTAACCAGATAAATCTAGGTTCATACATA
633	34319_x1	AB	N	5	c	55.866	0	TGCAGGACGAAAATGTATTTGTTTGTCAGACGAATCACTGAGTCGAAACTACAGAAAAGTACAAAACAAGAGAGCACACATGGTTAATGTTCTG
634	77655_x1	AB	N	5	c	55.866	0.03	TGCAGGACCTGTTTGACCCGTCCAGAAACATGGCCAAGTACCGCAACGTGCTCAACAACCAGAACCTCCAGCCACCCATCATCCCCCTGTTTCC
635	16300_x1	AB	N	5	a2	61.263	0.16	TGCAGGGGTGAAATATTCTACTTCATTGTTTACTGTTGTGCTATCATCAGATAATAGCTTCTTATGCTTTCGCCGAAAAGCCTTTTAAGAATCT
636	79103_x1	AB	N	5	a2	61.263	0.17	TGCAGGTTGATAAGGTTGGTTCACTGCCGGCTGCTGGTCGGGCTGCAGCTCTGGTATCGTCTTTGCTTCTTTGAACTCTGCTGGTCATAGGGCA
637	38257_x1	AB	N	5	a2	61.263	0.18	TGCAGGTGCAACATCACAGGAGACGAACTCTGGTCCCTTTACCACAAATCAGCAGAGGCGGAAGTCACCTAGCATAAATATTATGATTTATTAA
638	36410_x1	AB	N	5	a2	61.263	0.18	TGCAGGCCCGGAGTCTGAAACAGGTCCTCCTGGAATAATGGTAAGGAGTTTACAGCCATTTTGTTTTTCCTTGGAATAAGGGTAGGTTAGAAGA
639	64605_x1	AB	N	5	a2	61.263	0.18	TGCAGGATTGTCTGATGGGGGGTGTATTTCTGTCTGCAATAAAGCCCTTTTGTGAGGAAAAAGTAATTCTGATTGGCTGGGCCTGGCTCCCCAG
640	40198_x1	AB	N	5	a2	61.263	0.2	TGCAGGGTATTGTATGGTGTGAGGCTGGGTGCAGGTAGGAGAGAGGGAGCCAAGCCGGTACAGGTCAATATTTGTGGAGCAGCACCGACCGGCC
641	22355_x1	AB	N	5	a2	61.263	0.21	TGCAGGCTGTGTAAGGACTATTTTACCAAGAATTAGAGTGATGGAGTGCTGAATCAAATGACCTGGCCTCCACAATCACCCAACCTCAACCAAA
642	70799_x1	AB	N	5	a2	61.263	0.26	TGCAGGCCCGGCTCCACAGCGGTAATTGATGGGGAGGGTCATGTTCACATATGTTTTAGACACGTTTTGGGCATGCATGTTTTAAAATGATTAG
643	43971_x1	AB	N	5	a2	62.34	0.2	TGCAGGGAGAGAGATATCCAAGGAATTTCATTTGATCAGTTCAACTGTTGATGTGTGCAACTAGCACCCTTAAGGGGTTCACATGCTTCCCAGC
644	42145_x1	AB	N	5	a2	63.414	0.27	TGCAGGGCTCCTCCGAGCCTAAATTAATTGTGAGTCAATGAACGCCGTTACCGCCAGTGCTCTAACTCACTTTGCGATGGCAAGCAGTGGGCGC
645	83309_x1	AB	N	5	a2	63.414	0.27	TGCAGGTGAAGAAGTTGGATGTGGACTTCTTGGGCTGTCATGGTTACAAGTGGTCTGCGGTTGTTAGGCCGGTTGAATGTACTCCTAAATTCTC
646	86503_x1	AB	N	5	a2	66.686	0.36	TGCAGGTGTGTGTCTGCGATTACCTCACATACTCTACTATCTTTGCTGGACCAGATTTGGCCACCAGCTCAATGATCGGTGTGACAGTGCTGAT
647	61668_x1	AB	N	5	a2	66.825	0.35	TGCAGGATCGGATGAGGAGTGGCGTGCTCAGGAATATTTATGTCTGTTATAAAGCCCCTTTATGGGGGAAAAATGAATTCTGATTGGCTGGACC
648	38322_x1	AB	N	5	a2	66.936	0.36	TGCAGGTGAAGAAGCTGGGTGTGGAGGTCCTGGGTTACAGTGGTTACACGTGGTCTGCAGTTGTGAGGCTACAGACAAAATTCTCTAAAAGGGC
649	88474_x1	AA_AB	Y	5	a2	66.936	NA	TGCAGGCAGAGGAGGGTCGTTAGTGATTGGAGTCACCTGGGATCAGAGTATTTAAACTGTCACTAATCACCTCTCTCTCTCTCTCCGCTCCTCC
650	44104_x1	AB	N	5	a2	70.167	0.38	TGCAGGCGCCCAGCCCGCCACAGGGAGTTGCTAGAGGGCGATGAATCATTTAAAGACCCTCCCATCCAAACCCTGCCCTAACCCTTGACGACGC
651	6100_x1	AB	N	5	a2	70.167	0.38	TGCAGGATGCACACTTATAGACCATACTGGATACCAATGTTTTACTTCCAACGATCCACAATCCAGATGACTGGACTACGCCCTGGTGTGCAAC
652	38101_x1	AA_BC	Y	5	a2	75.461	NA	TGCAGGTGGTCCCGCCTGTCCGGCGCTGCTGCCGGAGCCCCTCAGCCCAGAGGCGCCAGAGCCCCTCAGCCCAGAGGCGTCAGAGCCCCTCAGC
653	81345_x1	AB	N	5	a2	75.583	0.45	TGCAGGATAGAATCATTTATTTGATGCTTGCAAAGAACAAAATGGTGTTGTGCAGGGTCACACCAAGGTTCTTTTCACTGGGAGGGGGACACAT
654	47915_x1	AB	N	5	a2	75.583	0.46	TGCAGGTTGAGTTCAGTATCTACAGGCAGATGTATGGTGAGATGCCTTAGGAAGCTTTGAATAGGTCAGTAGACTACTATATGAGAAGAATGCA
655	9843_x1	AB	N	5	a2	75.993	0.5	TGCAGGACACCTACATCATCCGATGTCACAAGAAGGCCAAAAAGATCATAAAGGACAACAACCACCCGAGCCACTGCCTGTTCACCCCTTTATC
656	78074_x1	AB	N	5	a2	78.064	0.44	TGCAGGGATGGGGGCTGGATTTAAAAATGTAAACAAATGATGTAAAAATATAGGATAAAACACACATCAGGACAAGAGAGACAACACAACATTA
657	73197_x1	AB	N	5	a2	79.213	0.51	TGCAGGAAGAGACGTGGCTGCCAAATCATCCTCAGTCAACACATGGCGTCATTAGGGGTAAGCCAAAACAAGCATCCACTGTGAATAGAATTTT
658	14784_x1	AB	N	5	a2	79.49	0.5	TGCAGGCTGACTTCGGTCATCAGTTGAACAGTATTTCCTCTGACACATTGGTGCTACTGGCTTCCGGGTTAAGCAGGCGAGTTTTAAGGAGCGC
659	11251_x1	AB	N	5	a2	79.49	0.5	TGCAGGCAGAGGTTGGTCGTTAGTGATTGGAGTCACCCGGGCTCAGGGTATTTAAACGGCTTCACTAATCACTCTCTCTCTCTCTCTCTGCTCC
660	56988_x1	AB	N	5	a2	79.49	0.64	TGCAGGGGGCCTGATTAGAAACGGTTGCTTTTCCAGCCCCAGAGTTGAGGTCAACAAAAATGGAAAACGAAAGGCAAAATATGTCTTGATTAGC
661	9594_x1	AB	N	5	a2	88.138	0.71	TGCAGGATACAGTGTAACGTTACATATAACTAGCTAGCTACTGTAGCCATGTCGAATCATCCGGTGGATGGACAAATATAATCTAGCAATAACA
662	24215_x1	AB	N	5	a2	93.536	0.77	TGCAGGTCCCCACTTTAGCTGCATTTATGTGGTGGAAAAAGTACCCAATTGTCATACTTGAGTAAAAGGTAAAGATATTTTCTATTAAGGTGAC
663	35506_x1	AB	N	5	a2	93.536	0.79	TGCAGGACACATCACCACAGTACACTATAACAGAGCAATTTGAGTCTTTCCTTTAAGTCAGTTCAGAACAAATTCTTATTTACAATGACGACCT
664	82979_x1	AB	N	5	a2	93.536	0.81	TGCAGGTAATGGTATTGAGTCTCACTGCCAGGTTGCATGACTGCCTCCCCTCACATAGGCATTCAGACACGCCCTGGGTGTGCGTGTGGGTGTT
665	594_x1	AB	N	5	a2	94.569	0.74	TGCAGGCACCTGGCCCGCCACAAGGAGTGGCTAGAGCAAGATGAGCTAAAGTAAAGCCCCCCACCGGCCAAACCCTCCCCTAACCCAAACGATG
666	18107_x1	AB	N	5	a2	94.569	0.8	TGCAGGGGGGAGGGGGGACGACAGCAACCAGACAGCAAAGGAGAGAGGGGAGCATTCACACACACATCTTCCCTTCACACACACACATCTTCCC
667	40679_x1	AB	N	5	a2	94.569	NA	TGCAGGGCCTCCATGGTCTCGGCTGCCTCCTCCTGCAACCTGGCGTAAGAGGGAGGAGGAGAAAAGGGGGGAGTGATAAGGGTTGTGTAGCAGA
668	43987_x1	AB	N	5	a2	94.972	0.77	TGCAGGAATATTTTCTAATTTCTATTTTGGGATTAGGTCCTGAGATAACACAACTCATACATTTACATTTTACAATACTAACCCATAGTACAGG
669	37788_x1	AB	N	5	a2	95.844	0.79	TGCAGGCAGTCATTGAGTCCGAGGTGCTGAAGGACCTCCTTAAACTTGACCTCAAAAAACCATCTGGGTCAGTTGTTAAGGTTGCTGCCCCTAT
670	85787_x1	AB	N	5	a2	96.92	0.79	TGCAGGCCATACCAGGGCCAGTCTGTTGGTGGGGTCAGCTGTTGAACTGTTGGTTCAGATGGGGTTCTGTCATGGCCTTTGGCCACACACGCAC
671	85064_x1	AB	N	5	a2	96.92	0.82	TGCAGGGGGTCCTCTCCTCATCTTATCACTCCTCTTCCTCAGTCTCTGCCGCCCACGAATCCCACAATGCACCTCACCTGGCGTCAGCCGGTCT
672	76802_x1	AB	N	5	a2	97.995	0.77	TGCAGGGGACAAGCTACCACTGGCCTGAGGAGAGACACGTGAAACAAGTGATTAATATGATAATAGGAAGGGAGTTGTAATCGATAACACACCT
673	16650_x1	AB	N	5	a2	97.995	0.83	TGCAGGACATCCTGACAGGAGATTCTCACGCCTTAGAGTGAGTGTTTATTTGACCAGATAGTGCATCTGTTCCTTTGAAGCTGTCATGATGATT
674	1592_x1	AA_BC	Y	5	a2	97.995	NA	TGCAGGATGTCCATCTATGGGCATACACACCGGACCATAAAAGTAGGGTCATAAATCACACGTTTGACGTGTGCCGTCTACTGTATTCTCTCTT
675	50176_x1	AB	N	5	a2	102.231	0.84	TGCAGGTATAAAAATATATATATATACAGTATCAGTCAAAAGTTTGGACACACCTACACATTCAAGGGTTTTTCTTTATATTTACTATTTTCTA
676	39742_x1	AB	N	5	a2	102.231	0.91	TGCAGGAGGAACCGCCCCTGCAATGCAGAGGAGGGGCTGTGACAGCCACCCTGAGGGACTACACTGCCCTAACTACCACCTTGAGGGAATACAC
677	64971_x1	AB	N	5	a2	102.231	0.91	TGCAGGAGAAGCAGTCGGATGTGGAGGTCCTGGGCTGGCCTGGTTGGTTACAAGTGGTATGCAGTTGTGAAGCTGGTTGGAGACGGCTTATGGT
678	90172_x1	AB	N	5	a2	103.307	0.9	TGCAGGTTTTAGCTGTCACTGAGGTTGCTAGGCAAGAACCAGCACATTATCCCACCACAATGTAAATAAACAGCAGTAAAATAAGCTGATTAGC
679	5260_x1	AB	N	5	a2	104.388	NA	TGCAGGATCGTCTGAGACCAGCTACCCGGCCAACTGATGAAAGTGTGGGTTTGCACAACTGAAGAATTTCTGCACAAACTGTCAGAAATTGTCT
680	29848_x1	AB	N	5	a2	104.49	0.89	TGCAGGACCAGCTAGCGTTCTCCCTGCCTGCTTCCCCTAGCATCTGAAGGATGTTGTGCTTTGCATGGTAATTAGGTTCCTTTCTTCCATCTGT
681	79148_x1	AB	N	5	a2	104.49	0.89	TGCAGGGAAACACAGAGTTACACTGGCAGCTGGGATAGAGGGAGAGCACCATTCCCAAATCCTCACTGCACTGCCTTTCCACTGGAGACCTTAC
682	76863_x1	AB	N	5	a2	104.49	0.9	TGCAGGAGGAGAAATATAGATGTCAAATAAATGTGAAATTGAATGGTCTCCTTGCCCAAGGAATGAGCCAATCCGCATGGCTGCCAATGTGATA
683	63837_x1	AA_AB	Y	5	a2	104.49	NA	TGCAGGGAGAGACATTACTCAAGTCAGCCAGATAACATATACAGTTGAAGTCAGAAGTTTACATACACTTAGGTTGGAGTCATTAAAACTTGTT
684	1708_x1	AB	N	5	a2	105.576	0.88	TGCAGGTGAAGAAGCCGGATGTGGAGGTCCTAGGCTGGTGTGTTTTTAAAATTAATTTCTATGTTATTTTTTTCTCTCCCCAATTTCATGATAT
685	77019_x1	AB	N	5	a2	105.576	0.91	TGCAGGCTGCAGTCATTACTCCCTCCAGCGCCACACTCTTATGAGCCATGCCAACCAGACGAAGATTCTTGTAGGATCTAAACACTGTTTGTTA
686	76038_x1	AB	N	5	a2	105.576	0.92	TGCAGGTCTGCACCTGGACAAGAGGAGGCAGGAGAGACGCGTGTGTCCCAAATGGCACCCTATTATATTTACAGTGCACTATAGGCCCTGGTCA
687	74560_x1	AB	N	5	a2	105.576	0.93	TGCAGGAAGGGTACCACATGGAGGATGTCTTCCCTGTAATGCACAGCGTTGATTGCCTGCAATGACAACAAGCTCAGTCCATTGATGCTGTGAC
688	43062_x1	AB	N	5	a2	105.576	0.94	TGCAGGGCGACACAATGCAGTGAGAGTGAGAGAAAGAGGACAGATAGAGAGATAGAGGAGGGAAGAGAGAGGAGAGACAGATAAAGGAAAGAGA
689	33899_x1	AB	N	5	a2	106.651	0.88	TGCAGGTCTGACTGCCAGTGCCTCTACTGCGTTATGTAACTGATGTGGATGAGTAAAATGATGTAGCCATATGAAACCTGAGGCTTTAATAATC
690	85043_x1	AB	N	5	a2	106.651	0.91	TGCAGGCTGACTTTGGTCATCAGTTGACCGGTGTTTCCTCTGACACATTGGTGCATCTGGCTTCTGGGTAGGCGGGTGATAAGGAGCGCGGTTT
691	2557_x1	AB	N	5	a2	106.651	0.91	TGCAGGGGCCGGGCCCGCCACAAGGAGCTGCTAGAGTGTGATGAGCCAAGTAAAGCACCCTCTGCTAAACCCTCCCTTTACCCGAATGACGCTG
692	83854_x1	AB	N	5	a2	106.651	0.91	TGCAGGCTGTGTTAGTTGATGTAAAATTATTACATTATCATTGATGTACCTTCTCATTACAAAGTTGTACTTCTGTTTCAATTCGAGAAAAAAT
693	80199_x1	AB	N	5	a2	106.651	0.92	TGCAGGTGCCGCTGACGCAGGAGCCCAGCGGCGGGCCAGGAGGGACTTTGGACCAAAACTACAACAAACTACCACTTTTGGTCCTCAAACAAAA
694	63113_x1	AB	N	5	a2	106.651	0.92	TGCAGGTTGCCGCGCGACCCGCCCAGGGCCCCGCCCCTGATGGGTGCAGGGCGGAACTTGGAGCGGAAGGTTACAAAGGAGAGGCTCTTGCTGC
695	30831_x1	AB	N	5	a2	107.738	0.9	TGCAGGAAGGGTACCACATGAGGGAGGAGGAATCTGCCTGCAATGAGCTCAGTCCAATGATGCTGTGACACACCGCCCCAGACCATGACGGACA
696	36486_x1	AB	N	5	a2	107.738	0.91	TGCAGGCTGACTTCGGCCGTCAGTTGAACGGTGTATCCTCTGACATATTGGTGCGGATGGCTTCTGGGTTAAACTGGCTGAGGCGTGGTTGGGC
697	32508_x1	AB	N	5	a2	107.738	0.91	TGCAGGGAGTAACTTTGTAGTAGGGCAGTAGGAAAAAGTGGGAGAGGCATCGGGGATAGTCGCATTAGAAAAGGTGGGAGATGAGGAAATCTTG
698	4607_x1	AB	N	5	a2	108.826	0.89	TGCAGGTGACCCCTGTACATATCCGCTGTATATGGACTGTTTCAAGCTGCTGCTGCTCCACGGGGCTAATCCTGACTATAACTGTAAGTCAGAG
699	69660_x1	AB	N	5	a2	108.826	0.97	TGCAGGTGCCCGGTCCTACACAAGGAGTCGCTAGAGCACGATGAGCCACGTAAAGCCCCCCCGCTGAGCCACCCGGGAGGCCCCTATTTGTAAC
700	77947_x1	AB	N	5	a2	109.901	0.93	TGCAGGACTGGTGGAGGAGGGATGGTGACACACACAGACACACACAGACACACACACACAGACACACACACACACACACACACACACACACACA
701	62253_x1	AB	N	5	a2	109.901	0.95	TGCAGGCCTAGACAGCATCCCCAGTCACCACCTCAGAGCATGCACAGACCAGCTGGCTGTTGTGTTTACGGACATATTCAATCAATCCTTATCC
702	15714_x1	AB	N	5	a2	109.901	0.95	TGCAGGAATAGGCAGGCAGAACCTGTTACTAAAACACCTTGAACTAAGACTGCTAATGCATTTCAATATATTTCAATTAACTTGACCATAGAAA
703	24722_x1	AB	N	5	a2	109.901	0.95	TGCAGGATGTTGGTCTTCTCTCTCATGTTTTCCTGGAAGGACTCGTAGCGGATCTTTAGAGAACACATTTCGCTGCTCAGAGCTGAGTCCTCGT
704	90612_x1	AB	N	5	a2	109.901	0.95	TGCAGGCTCTACAACAGAGAAGAGTCCAAGTCACAGGGGAGGGGAAGCAGAGTTGAAAGGGGCTAAAGAAGAGCAGATAGGAGCAAAGCTTTGG
705	66924_x1	AB	N	5	a2	109.901	0.96	TGCAGGGAAACACCACCATGCTTCACTGTTGCCTGCAGAAACAAATTTGCTCTCCAGCTCTTTGGCAAACAAACTACCTTCTGCTACAGCCAAA
706	76982_x1	AB	N	5	a2	109.901	0.96	TGCAGGATCTTCTGAAACACCCGGACAGCTGATGAAACTGCACACACTGTCAGAAACCGTCTAAGGGAAGCTCATCTGCGTGCTCGTCACAGGG
707	69183_x1	AB	N	6	a1	0	0.91	TGCAGGAAGGGTACCGCATGAGAGAGGAGGATGTTTTCCATGTAACGCACAGCGTTGAGATTACCTATCTGCAATGACAACAAGCTCAGTCCGA
708	89641_x1	AB	N	6	a1	0.122	0.94	TGCAGGTGATGCAGCATTGTACATATTGATTTCACGCCTCATTAAACTTCTTGTCTAACGATGTCATTGTTCTTCCTGGTTCTACGGCGTTCCC
709	120811_x1	AA_BC	Y	6	a1	0.224	NA	TGCAGGTAGTCTTTCATCTTGTTGGGCAAAGGCAGGTTCTGAATCAGGTCAATCCTGGTGTACTGTCTGATCACAAACCGACACAGGTACTGCA
710	3248_x1	AB	N	6	a1	0.326	0.74	TGCAGGGGGCAGCGCTGCCCCTGCTACTCCAACCGCAAGGTGAGTTACTATAGATTTACTATGGCTTGGTCTGAAATCCGTGTTCCCGTATCTG
711	65668_x1	AB	N	6	a1	0.326	0.76	TGCAGGTAGAAAGTATCCTGATAAAATGTAAAACCTGTAAATCACATTGGCTACACATGGCCTGTCTGCAACAAACTTGAACCATTCAACTTGG
712	79305_x1	AB	N	6	a1	0.326	0.79	TGCAGGTTTGGCGGGTTCGTTCCACGGTCCTCAGTCATCCTCACCCGTGTTTGATTGGTGGTCGTTCGGGGGGGGCGGGGTCCTGAGCTGTTCA
713	75878_x1	AB	N	6	a1	0.326	0.84	TGCAGGAGAAGCACTACTGACTCGGTTGACACAGACGTGAGATGGGACAGACAACGTTAGCAACTTGCACTTTTGGGTTCAGTTTAAGAGATTC
714	84667_x1	AB	N	6	a1	0.326	0.86	TGCAGGGCCCGGTTGACCAACATCAAAACCAGCCCACATCTTAAAAGAGTAGCCCCAAGAAAAGTTAATCGAGATCTTTTATTTTGTATGCCCC
715	37667_x1	AB	N	6	a1	0.326	0.9	TGCAGGACTCAAAATACTCACCACTACAGACTAAAAACTTTGCAAGTTGCAAAAAATGTGATTCAAGACATGAATGTTGATTGATTGACAACAG
716	39099_x1	AB	N	6	a1	0.326	0.91	TGCAGGGCATGTACTGTTCTGTACTATACTGAGCAGCCAGCCCTTCACCTGAACCAGACCCAAGTCACAGAGCAGTGGGGTATCAGTGTTTAGA
717	75701_x1	AB	N	6	a1	0.326	0.92	TGCAGGTAGTCAGGTATACTGTTACACCTGGAACTATAGAGGCCAATTTACCTTTCATCATGCAGATGATGAGAACCTGGCACACACACACCTG
718	29068_x1	AB	N	6	a1	0.326	0.93	TGCAGGCGATGCTGCTGGCCCAGGATATCCGTGACAGGGAGCGAGGGGGGCGTGCTCAGATCGGGGTTGTGGAGGGGAGAGATGAGGAAGACTC
719	16875_x1	AB	N	6	a1	0.326	0.94	TGCAGGCAATCGTCACATTCTGTTCCCTGTGCAGCGTGGCAACTGCATTGAGCAGCCTCAGATCCCCTTCATCTAAATTCCCCCCGTCTTCAAC
720	53350_x1	AB	N	6	a1	0.326	0.94	TGCAGGACTTGTTTTGTGGAGTGTGGTCTCAAAAAAGCAGAACATCTCTTTAATATGGACAGACCTCTCCCTCTATTACGGACAGACCTCTCCC
721	40176_x1	AB	N	6	a1	0.326	0.94	TGCAGGCATTATGAACACAGGCTGTAAAACAGTGATCACTAAGGTCATTACAGAAAACACCAGACCGATATCTATCAGGATTATTTGTGAGGAT
722	30970_x1	AB	N	6	a1	0.326	0.95	TGCAGGCTCCCGGCCCACCACAAGGAGTCGCTAGAGCACGATGAGCCAAGTAAAGCCCCCCTCTGCCAAACCCTCCCCGAATGACGCTGGGCCG
723	45981_x1	AB	N	6	a1	0.326	0.95	TGCAGGTAGGAAATATCCTGATAAAAATAAATATCCTATAAATGACATTGGCTACGCATGGCGATTAACGTCATTAGTGGTGGTAAATTAAACC
724	75850_x1	AB	N	6	a1	0.326	0.95	TGCAGGGACACGCTTGGTCGTTAGCTGTGGGAGAATGGGAACAGGGCTCGAAACCCAGGGCCAAACCAACTAGCACCTTAAAAGGGTTCTGCGG
725	84552_x1	AB	N	6	a1	0.326	0.95	TGCAGGGCCTGGGATGAAACATAATACAATATATATACAGGACAAAACACACATCACGATGAGAGGCACCACACCACTACATAAAGAGACCTAA
726	13833_x1	AB	N	6	a1	0.326	0.95	TGCAGGAAGGATACCACATGAGGGCGGAGGATGTCTTCCCTGTAGTCACAGCGTTAAGATTGCCTGCAATGACAACAAGCTCAGTCCGATAATG
727	21756_x1	AB	N	6	a1	0.326	0.95	TGCAGGAGCGGGTCACTGCTTTGATGTTTGCAGAGAACAGGTTGTTGTCCAGGGTCACACCAAGGTTCTTTGTACTCTGGGAGGGCAACACTGT
728	3419_x1	AB	N	6	a1	0.326	0.96	TGCAGGCAATTCTCCATTTACGGGTTGAAAGGCTCGGTTAAAACTCAAATCCAAATTTACCAGCATAGTAACAACATGAATCATGCCAATTTGC
729	85455_x1	AB	N	6	a1	0.326	0.96	TGCAGGCCCCAGAGAGTCGCCCTTTTTGGGGACGTTCGGTACCCCAACCGGGCAGGCCGGGGGTGCACTAAGCGGATACGTCACGGCTCCTCCA
730	15461_x1	AB	N	6	a1	0.326	0.96	TGCAGGTGTCCCCTGACTGCAGTCTGTTGGGGACTGCCCCCAGGATCATGTTGTACAGACTATTCCCTAAAACACTGCAACTGCAGCACCCAGA
731	46050_x1	AB	N	6	a1	0.326	0.96	TGCAGGATCGTCTGAGACCAGCCACTCGGACAGCTGATGAAACTGAGGAGTATTTCTGTCTTTAAAGCCCTTTTGTGGGGAAAAACCAATTCTA
732	79032_x1	AB	N	6	a1	0.326	0.96	TGCAGGACCGCCTGGGCCCGCTGGTTTCCACTATCTGTTTTGAGTTCTTTGTGGTTGGAATACTGGATGAACACGGGAACGTTCCGAACATGCG
733	79977_x1	AB	N	6	a1	0.326	0.96	TGCAGGAAGAGATATAAGGATATCAAAAAAATGTGAAATTGAATGGTCTTCTTGCCCAAGGAATGAGCCACTCCAGAGGAGACGGCATTGGTAT
734	1525_x1	AB	N	6	a1	0.326	0.96	TGCAGGGGACATACGGGGATAAGGTGGAGCCAGCTGGAGTTTGGAGTAGCCCACATGACATGCTGAGGCATTGTGGGATACTGGAGGAGGAGGA
735	35527_x1	AB	N	6	a1	0.326	0.96	TGCAGGGAGAAACTTTGTAGCGGGGAAGGGGGGAAAAAGAGGGAGAAGCATCGGGACTAGTCGCATTAGAAGTGGTGGAAGATGAGGAAATGTT
736	88368_x1	AB	N	6	a1	0.326	0.96	TGCAGGAGCCCTCTATAGCGCCCTCAATTCAAATTTGGACATCAAAACCAGTTCAAATGTCTATACATTTGAACATCAACTACATATAAATTTA
737	67263_x1	AB	N	6	a1	0.326	0.97	TGCAGGTTCATGCTCTACAACATCTGTAGAGTACGAACCTACCTCACACAGGAAGCGGCACAGGTCCTAATCCAGGGACTTGTCCTCTCCTGTC
738	27446_x1	AB	N	6	a1	0.326	0.97	TGCAGGGAGAAACTTTGTACTGGGGAAGAGGGAGGAGCATCGGGACGAGTCGCATTAGAAGGAGTGGGAGATGAGGAAATGCTGGATGGGCAAG
739	90792_x1	AB	N	6	a1	0.326	0.97	TGCAGGATAGTCATTGGTTATGGGATAGTCGTTGGTTACGGGATAGTCGTTGGATACGGGATAGTCGTTGGTTACGGGATAGTCGTTGGATACG
740	24282_x1	AB	N	6	a1	0.326	0.99	TGCAGGTTTAGGAGAATGGCCAGGATGACACACGGTCACGCCCCATAATTACACAGTGAATCTGATCTGGCTTAAAAGGGTGCCTTGACAGTGC
741	65873_x1	AB	N	6	a1	0.326	0.99	TGCAGGTACCACGTTCATATGTATGAAGAATAGTACGCAAGTATAAACACCATTGGACCACACAGCCGTCATACCGCTCAGGAAGGAGACGCGT
742	6148_x1	AB	N	6	a1	2.479	0.81	TGCAGGACAGTTTTATTTATGTCCAGAACATTCTATTTAACACCATCAGTAGATACAACTGAATGTGTATCTAAAGTGATTTTTAATCCAGTTA
743	75302_x1	AB	N	6	a1	2.479	0.81	TGCAGGGACTCTCCAGCCCCTACTTTGTGGCTTTCTAGTGCATACTGAAATTATTAGACAGAAATATTTCAACAATATAACACATAATTGAGTG
744	42507_x1	AB	N	6	a1	2.479	0.92	TGCAGGATCGTCTGAGACCAGCCACGCAGACAGCTGGTGAAACTGAGGAGTATTTCTGTCCGTAATAAAGCCCTTTTGTGGGGAAATACTCATT
745	84719_x1	AB	N	6	a1	2.479	0.92	TGCAGGCTTGATACTTCCAAATAATTGTAAGCTTCACTAATGAATAACATTATCAGTGATGTATGGTGGTTGATTCATGACATGTTCTGCCCCT
746	15875_x1	AB	N	6	a1	2.479	0.95	TGCAGGCCAGCTCACGTCGGACGTCCTCTCGCAGGCTGCACCAATAGTGGTCGATGAGGACACTGTCATTCCAGCCTGCTCCGGCGGCCAAGGT
747	51530_x1	AA_AB	Y	6	a1	2.479	NA	TGCAGGAGATCAGTCAGGCCATCCGAGATGTGCTCAAGAAGAGGGTGAGCTGACACAAACCAAGCCTGAGTGCTCTTCACAGACAGGATTTCCC
748	38706_x1	AB	N	6	a1	16.849	0.71	TGCAGGATGGTAGCTCTCCAGCAGCAGGGTTGGAGAGCCCAAAATAAATACCCTAAATAAATATGGATAATTAAGATTCAGATTCAGATATTCA
749	25039_x1	AB	N	6	a1	28.875	0.56	TGCAGGCTGACTTTGATCTTCAGTTGAACAGTATTTACGCAGACACAATAGTGCAGCAGGCAGCGGGTGGGTGTTAAGAAGCGTGGTTTGGCAG
750	66498_x1	AB	N	6	a1	29.982	0.29	TGCAGGTTCATCCTAACATGACCCTCCAGCCACCAGCCATAATGCTCATTCTGTGCGTGATTTCCTGCAAGACAGGAATGTCAGTGTTCTGCCA
751	8435_x1	AB	N	6	a1	29.982	0.42	TGCAGGATAATCCGAATGGGAGCCATTGAGATGCATGCAGTATTGTACATGTTTGGCAATCAGGAAGTCACAAAACCTAAGTAGCCAAACAAAT
752	7896_x1	AB	N	6	a1	29.982	0.44	TGCAGGGGCTGAGGTAATGACGCAACACACGGATGACAGTTAGTTAGGGAGAGAGGACAGCCATGACCAATATGTACCAAAACTCAGTGGTTGC
753	62978_x1	AB	N	6	a1	29.982	0.45	TGCAGGTGCCCCAAGATGCCTTTCCGCCTGGGGGTGAAGATTTGGGAAATATACCAAACACAATTGTGGGGGACACTGCCTTCCCATTACAACC
754	64594_x1	AB	N	6	a1	29.982	0.46	TGCAGGCCGCCCAGCCCGCCACGAGTTGCTAGAGCGCGATGAGCCAAAGTCCCCCCGGTCAAACCCTCCCCTAACCCAGATGACGCTGGGACAA
755	38974_x1	AB	N	6	a1	29.982	NA	TGCAGGATGAGCTGTTAGCGGAGCTGGCAGAGTTGGAGCTGGAGGAGAGCATGACGAACATGGGCAGAGTGCCCAGTGTGCCCACCGCCAAGCT
756	80986_x1	AB	N	6	a1	40.912	0.18	TGCAGGTTTTGGTCCATGGCCAGGAAACTCCCCAGACTTTAATCCCATTGAGAACTTGTGGTCAATCCTCAAGAGGCGGGTGGACAAACAAAAA
757	42367_x1	AB	N	6	a1	41.879	0.13	TGCAGGCAGAGGAGGGTCGTTAGTGATTGGAGTCACCTGGGATCAGAGTATTTAAACTGTCACTAATCGCTCTCTCTCTCTCTCTCTCTCTCTC
758	42580_x1	AB	N	6	a1	42.099	0.13	TGCAGGATCGTCTGAGACCAGCCACCTGGAAAGCTGATGAAACTGAGGAGTATTTATGTCTGTAATAAAGCCCTTTTGCAGAGAAAAATTCATT
759	55083_x1	AB	N	6	a1	42.308	0.14	TGCAGGCACGGCCCAACGTCACGCATCCGGTGCCCCGAGCTGCTCTGCTCAATGCCATCCGCAAGCTGCATGTGGGACGCGTGGCCGAGGACGG
760	43850_x1	AB	N	6	a1	43.278	0.1	TGCAGGAAGGTTACCTGCAAACAACAGGCCTACAAGCCCTCAGTCCAGCCTCTCTCAGCCTATTGCGAACAGTCTGAGCGCTGATGGAGGGATT
761	8289_x1	AB	N	6	a1	43.278	0.12	TGCAGGCTATATAAGGGCTTTTTGACCAAGAAGGAGAGTGATGGAACGCTGCATCAGAGGACCTGGCCTCCACAATCCCCCGACCTCAACCCAA
762	10956_x1	AB	N	6	a1	43.278	0.13	TGCAGGTTTTCAGTCCAACCCTAATTTAGCAGTTCTGATTCAGCTAGTTAACGACTTGTTGAGCAGCTAATTAGTAGAATAAAGTGTGTTAAAT
763	67993_x1	AB	N	6	a1	43.278	0.14	TGCAGGTGTGTCCTGTTGTCATTGTCCTGTTGAAAAACAAATGATAGTTCCACTATGCGCAAACCAGATGGGATGGCGTAATGCTGCAGAAAGC
764	63890_x1	AA_BC	Y	6	a1	43.278	NA	TGCAGGATTGTCTGAGACCATTCAAGAGGACAGCTGAAGAAACTGAGGAGTAAGTATTTCTTTAATAAAGCCCTTTTGTGGTGAAAATAATATT
765	37947_x1	AB	N	6	a1	43.49	0.1	TGCAGGGCAGAAATTTTACAATTTGACTTGTTGGAAAGGTGGCATCCTATGCCGGAACCACGTTGAAAGTCACTGAGGTCTTCATTAAGGCCAT
766	63678_x1	AB	N	6	a1	43.49	0.1	TGCAGGAGTTGTGCGCACTGTGTACTTGCGGTCATCTTCATGTATGGGGATTTTGTAGAATCCCAAAGTCAAATCCATAGTACTAAAGAAGCAG
767	77938_x1	AB	N	6	a1	43.49	0.13	TGCAGGCCCTGCAAACTAAGTCAACAACAAAAGCTATCTAGCTAGACCGTGAGAAAACTACTGCTCGCTATTGCGCAGTGATCAATTGGCCTTC
768	6388_x1	AA_AB	Y	6	a1	43.49	NA	TGCAGGTCGTATTAGGTTACCTTCTCTTCCTTTCCTTCCCCCAGCTGTTCCTCATCTCCTCTAACTACCTCGTTTACCCTCTCCCACCTGTTCC
769	68891_x1	AB	N	6	a1	43.633	0.13	TGCAGGTAGACTGAGGTGAACCAGTCAACTCGTCTAATAGAGCGAGACACCACATTGAACGTAAGCATATGGAATGTGAACTTCTTCAGATAGT
770	89910_x1	AB	N	6	a1	43.787	0.1	TGCAGGACCATGACCCTAATAAGCATACTGCTAATTTTTTTTATTTAATTTTTTTATTTGACCTTTATTTAACCAGGCAAGTCAGTTAAGAACA
771	13780_x1	AB	N	6	c	48.032	0	TGCAGGCAAAAGTAAGAGAAGTAGCTTAGAGTGCCACTTTTGTGCATTGCTATGCACACCGGCTCAATTTAGTTTTGAGCCAGAGCACCAAGTT
772	10671_x1	AB	N	6	c	48.032	0	TGCAGGAATGTCCACCAGAGCTGTTGCCAGAAAATGTAATGTTCATTTTTATCATAACCTGCCTCCAACGTTGTTGTAGAGAATTCGGCAGTAC
773	22752_x1	AB	N	6	c	48.032	0	TGCAGGTGTGGTTACACTTGGGTTGTCAGACCGGTTGAATGTACTGCCAAAGTTTCTAAAATGATGTTGAAGGCAGCTTATGGAAAGAAATGAA
774	3957_x1	AB	N	6	c	48.032	0	TGCAGGTCGATACTGTGTTAGAGATTGATCTGCTGGAGTCCTTTGGTGTTATTCCTAGGTTTAAATTATGGCAACGATGGGAGATAGACTCCCA
775	49080_x1	AB	N	6	c	48.032	0	TGCAGGTGATGAAGCCGGATGTGGATGTCCTGTGCTGGCGTGGTTACACGAGGTCTGCTGGGAATCCTAGGAGTGCATTCTGATGAAGATCATC
776	65495_x1	AB	N	6	c	48.032	0.04	TGCAGGATTCCTTTTTCAGCACAGTCATATTAGGGAAGATTATTTTTCGGACCTGCTCAAAATGAGTCAGAGGAGCCCTGGGGTTACACAGTTG
777	24248_x1	AB	N	6	c	48.032	0.06	TGCAGGACAGCTAGCCTGGTTGCCATCTCTATTCCTCTCCTTGTTAATGTTAGCTAAAAAGATTGGTATCCAGAATACAGAACAGCACCTCAGG
778	931_x1	AB	N	6	a2	56.721	0.16	TGCAGGTGCTAGCGTGTGTGTTTCACTGTCCAATCCGAGGCTCAAATATGTTCTGAGCGCGTGATCTGAGGCTGTTTGGTCTCTTGGGCATCAA
779	64844_x1	AB	N	6	a2	56.721	0.18	TGCAGGACGGGAGCACTGAGAACAGTCCATGTCTTGGGTGGCTGGAATATTTTTGCAAATTTTCAGGCCTTTCTCAGACACCGCCTGGCATGTA
780	63918_x1	AB	N	6	a2	57.797	0.17	TGCAGGGAGAATCTGTGTAGCGGGGCAAGGGAGAAAGAGGGAGAAGCATCAGGGATAGTTGCATTAGAAGGGGTGGGAGATGAGGAAATGTTGA
781	41831_x1	AB	N	6	a2	57.797	0.18	TGCAGGCTCATCCTGACATGACCCTCCAGACTGACAATGCCACCAGCCATACTGCTCGTTCTGTGCATGGCCAGCGAAGAGCCTGGATCTCAAT
782	11080_x1	AB	N	6	a2	67.598	0.47	TGCAGGGGAAAGCCTGGACAGGATGTGCCTGAGACCTACCACCTGCTTTTTTCCAACCCTGCACTTACTCAAAATGATGAAACAAATCAATGAA
783	31952_x1	AB	N	6	a2	67.731	0.36	TGCAGGATATGACTCACAGTAGTAAAATGATCAAGTGCAGGGACATCTGACCCAAACCCTGTCTTAATAATCCTGTCCTCTGCCCATGTCTATC
784	33523_x1	AB	N	6	a2	68.924	0.47	TGCAGGTCAAAAAGGGTGAGGGCAGGTGTCTCTAGGGGTGAGGAGGGGTGCGGCTAGGTGCCAGATGCTGTACAGACAAATATAGTTTTGAATA
785	11787_x1	AB	N	6	a2	71.007	0.57	TGCAGGAAGGGTACCACATGAAGGAGGAGGCTGTTTTCCTTGTAACGCAGCATTGAGCATTGAGATTGCCTGCAATGACAGCAAGCTCAGTCCG
786	87929_x1	AB	N	6	a2	71.007	0.58	TGCAGGGAGAGAGAGAGAGGGGATACATACATCAACAACCAGCGGCCATTTTAGAACTGTACTGCTTGTGTTATTGTGTGTTGCTGGTCCCTGG
787	38019_x1	AB	N	6	a2	74.237	0.61	TGCAGGTTGTAAAGCAGATAGACACAGCATGCATCACAGTGAGACCAGCCAGGAACACTTCCCACTGCTCTCGGTGAGGCGGTTGCTTTAAAAG
788	87666_x1	AB	N	6	a2	74.237	0.63	TGCAGGGAGAGCTGCAGCTTCCCACTGTTGTCTGAGAACGCCTCAAGCCGCACCCTGCGGACAGACAGACAGACATACAGACAGACAGACAGAC
789	51370_x1	AB	N	6	a2	80.725	0.73	TGCAGGAGAACAAAGACTATATTTCCATAAAAGTGTTGCAGATGTCTATGTGACTCACAAAGCAAATGCAAACTTCTTGCCTTCTTTTTGAACT
790	16984_x1	AB	N	6	a2	80.725	0.74	TGCAGGATGGTCTGAGACCAGCCACCCAGACAGCTGATGAAACTGTGGGTTTGCACAACCCAAACATTTCTGCAAACTGTCAGAAACTTCTCAG
791	63406_x1	AB	N	6	a2	80.725	0.74	TGCAGGGACGGGGGCTGGGATTAAAAATAAAATATATATAAATATAGGACAAAACACACTTAACAAACGGCACTTAATAAGTTGAAAAGAAGTC
792	4158_x1	AB	N	6	a2	80.725	0.75	TGCAGGGAGCCACCATTGGGAGGTATGCGGCGCTACTGCGAGACCTTTTGGAAGTGCTTCGTTCCCTGAAGGAACACCGCGACCAAGGGTTCAA
793	One_cetn1-167_x1	AB	N	6	a2	80.725	0.77	#N/A
794	41461_x1	AB	N	6	a2	82.877	0.77	TGCAGGCCTGGATCCCACCGCTGCCAGCAAATGAAGAAAGTGAGAAACAAAAATACCTAATTTATCCAAGATCACTTTGTAGATGGCCAAAGTT
795	8935_x1	AB	N	6	a2	82.877	0.77	TGCAGGGGCAGCTGTCATGTGGAAAACTTCCCACGTCACATGCAAATAAATGACATCATGTCCAATCATCACGTCCAATGCTCAATTGAATGAG
796	36488_x1	AB	N	6	a2	82.877	0.78	TGCAGGTACAACTAGCATGCTAGTTGCATTCAGTTATTTGCCATTTGTTTTTTTTTATTTTTTTTATTTTTATTGCTAGCTAGCTAACAGTACG
797	20931_x1	AB	N	6	a2	82.877	0.78	TGCAGGTGGTCACTGAGTCCGAGGTGCTAATGGAGCTCCTTAAACTTGACCCCAAAGTCAGATAGTTTAGACCCTTTCTTCTTTAAGGTTGCCG
798	20413_x1	AB	N	6	a2	87.188	0.78	TGCAGGGATGCCACCATCACCTTTGACCAACTGGTGTATCTGTACACTCCGGTTGGATAACCTGCTGGTCACCCGCGGACGTCCAAAGAGGGCT
799	One_U1003-75_x1	AB	N	6	a2	87.188	0.79	#N/A
800	65213_x1	AB	N	6	a2	87.309	0.68	TGCAGGCAAGACTACAAAATATCTAAAATATGTACAAAATATCTCAAAAGTTACCTGTAAACTTTGCCAAAACATTTCAAACTACTTTAGGTAT
801	41896_x1	AB	N	6	a2	89.339	0.82	TGCAGGTCTTAACTCACGGCTATCAAATCGTAGCATTCTTGAGAAAGTGTGAAAGACTTTCAGTGGCATGGAAAATCGCCCTTCCACTCTCTGC
802	72563_x1	AB	N	6	a2	89.691	0.8	TGCAGGAAAGCACCCCCGTGCTTCACTGTTGGGATGGTGTTCTTCAGCTTCCAAGACTCACCCTTTTTCCTCCAAACACAACAATGGTCATTAT
803	79413_x1	AB	N	6	a2	91.491	0.83	TGCAGGTGAAGAAGCCGGATGTGGAAGGCATGGGCTGGCGTGGTTACACATGGTAAGGCCGGTTGGACGAATTGCCAAATTCTCTAAAATGACG
804	73560_x1	AB	N	6	a2	92.566	0.81	TGCAGGGATGTGTCTTGAATGGCACCCTTTTCCATCTACTATAGTGCATTACGTTTGACCAGGACCCATAGGGACTAGTGTGTCATTGGGGTGC
805	83933_x1	AB	N	6	a2	92.566	0.84	TGCAGGTAGACTCAATGTGAGGTACAGTTCAGTGCTTCAACCCTCACACACGCTCCACACCCCTCAACACACACACACTTGCGCACATATACTC
806	23559_x1	AB	N	6	a2	94.718	0.87	TGCAGGTGGCATTTTTTGATGTTGTTTTTTTCGCTCACCAAGCAAGGAACTTTTGTATGGAGGTCAATGAGAATGTCTGTTTATATCCAGCTGC
807	65225_x1	AB	N	6	a2	95.793	0.84	TGCAGGGCCCGCACACACTGCAGACGCACTGAGCCTTGCTGTGGGGGAAGAGCAATCTCACACCACATGCAACACATTCTTGCACTGTTTACTT
808	70573_x1	AB	N	6	a2	100.105	0.76	TGCAGGCTTTCAATGGGAGTGCCTCAGCCAGCCCTTTGGAGTAGGCAAAAGGGATTAGGTAAGGCAGGCCCCAGTCGAAAGGATCACCTGATTC
809	32571_x1	AB	N	6	a2	100.105	0.81	TGCAGGCAGGCATCTCCAATATTAAAGAGCAGATACAGATGTACTATATAGTGCAACGGTGAAGATAAGTGTAGAGTTGCTGTAGAACATAAAC
810	61762_x1	AB	N	6	a2	100.105	0.91	TGCAGGCTGAAGAGCTGGTCGGCGTCAGGCCCGGCGCTGAGCGAGTACTCGGCCACGCCGTTGTGGCCCGAGTCCTTGTCGCTGGCCATGGGGA
811	33917_x1	AB	N	6	a2	100.105	0.92	TGCAGGGAATGTTGTAGAAACACAAAACTCATATTCCAATAGTTGTGAGCAGTCTCGCAGTAGATCCATAAGAGGAAGACGCTCAATCCCAGTA
812	43652_x1	AA_AB	Y	6	a2	100.105	NA	TGCAGGCCGCAATGTTTTTATTTGTTGGCTTTATTGATTTATCTAGGCAATTGTTACATATAAGTTACTTTTTAGGTTTGTATCATTTTTTATT
813	10492_x1	AB	N	6	a2	100.253	0.79	TGCAGGATAATTTTCCTTCAGTGAAAAACTGGTCAAATTAAGATCTAACACCCGCATACAAACACACATAGAAACACACATACAAACACACACA
814	43591_x1	AB	N	6	a2	100.253	0.91	TGCAGGTTCCCTTGGTGACTTGGCGTGTGATTAAGGTGTGATGTCATATCGTCATAATATGAACAGATATGATGTCAGAACCTCACTCTGCATG
815	33801_x1	AB	N	6	a2	100.253	0.92	TGCAGGTTCTAGTTTTGTCTGATCTTGGTTATTGTCCAGTGGTGTGGTCGAGTGCTGCAAGGAAAGACCTAGTTAAGCTGCCCACACAACGCCA
816	11661_x1	AB	N	6	a2	100.253	0.96	TGCAGGAGGAGAACAATATGGATGTAAAAAAAATGTGAAATTGAATGGTCTTCTTACCAAAGGAATGAGCCACCCCGAATGGCTGCCAATGTGA
817	90260_x1	AB	N	6	a2	100.253	0.96	TGCAGGGAAGTGCAGTTGTCTTACTCGTTGTGAATGTATTAACCTTGTAAAGGTTAGTGACACCTTCTTAGTGTTGAGCACAATGTGTACATCC
818	83133_x1	AB	N	6	a2	100.359	0.88	TGCAGGCTGTGTAAGCGCTATTTGGAGTACTGCATCAGATGACCTGTCCTCCACAATCACCTGACCTCAAACCAATTGAGATGGTTTGGGATGT
819	76635_x1	AB	N	6	a2	100.513	0.83	TGCAGGGCTATTGAGCGTAATCTGGGGGTTGGGGAGTGGGGTTTATGGTTGGTATAGGTGTGCGGTGGGGGTTTATGGTTGGTATAGGTGTGCG
820	73362_x1	AB	N	6	a2	100.513	0.92	TGCAGGACATCTCTGCTGGCCTGTAGGACATCTCTACTGGCCTGTAGGACATCTCTGCTGGCCTGTAGGACATCTCTACTGGCCTGTAGGACAT
821	20091_x1	AB	N	6	a2	100.513	0.92	TGCAGGGTGAACGGTGTACACAGAGACCTGACTGGTGACACATGTGGTTTGAAGACTGAAGAAGCCAGTGAGATAATCTACAGTCTTAACTTTT
822	15095_x1	AB	N	6	a2	100.513	0.95	TGCAGGTGGATGAGCCAGGTGTGGAGGTCCAGGGTTGCCATGGTGACACATGGTCTGTGGTTGTGAGGCTGGTTGGACATACTGCCAAATTCTC
823	64081_x1	AB	N	6	a2	100.513	0.95	TGCAGGAGAGAGGCTGTTTACCAAACGGCACCCTATTCCCCTTGGGTCCTGGTCCACATGCCACCCTATTCCCCATGGGTCCTGGTCCACAATG
824	72076_x1	AB	N	6	a2	100.513	0.96	TGCAGGAAGGGAACCACATGAGGGAGGAGATTGTCTTCTCTGTAACACACAGCGCCAAGATTACCTGCATGACAACAAGCTCAGTCCGACGATG
825	24898_x1	AA_AB	Y	6	a2	100.513	NA	TGCAGGACAAGAAATATGGACGTCGAAATGTTTTGAAATTGAATGATCTTCATGCCCAAGGAATGAGCCACCCCGCACGGCTGTCCAATGTGAT
826	77496_x1	AB	N	6	a2	100.883	NA	TGCAGGACAGGTACAGGATGGCAACAACAACTGCACGAGTTACATGAAGAACACACAATCCCTCCATCTGTGCTCAGACTGTCCGCAATAGGCT
827	2400_x1	AB	N	7	a1	0	0.7	TGCAGGTTCTCACTCATAGCCTAAGGCTTCTGGCAGTAGCCTCAGGCCAGCTTCTGAATATCAGTTAGCAATATCAAATACAACACTGAACAAA
828	26968_x1	AB	N	7	a1	0	0.75	TGCAGGATCGTCTGAGACCAGCTACTAGGAAACCAAAGAATTTCTGCACAAACCGTCTCAGGGAAGCTAATCTGCATGCTCGTCGTCCTCACCA
829	80545_x1	AB	N	7	a1	0	0.84	TGCAGGGGATGTGTGCTGGAGAGAAGAGACGCCTCGTCGTACCTCCTGCCCTCGCTTACGGCAAGGAGGGGAAAGGTACACACACACACACACA
830	66000_x1	AB	N	7	a1	0	0.89	TGCAGGAGGGAGGGAGGGAGAGACAGAGAGAAAGTAGGTGGAGCGGAAGGGGGGGTTAAAGAGAGTGGGGTTAGAGAGTGGGGTTAGAGAGAGA
831	70958_x1	AB	N	7	a1	0	0.9	TGCAGGCGTTTGGAAATTGCTCCCAAGGATGAACCAGACTTGTGGAGGTCAATTTCTTTTTTCTGGGGTCTTGTCTGATTTCTTTTGATTTTCC
832	64902_x1	AB	N	7	a1	0	0.91	TGCAGGTAGAGATGCTGCATCAGAACCTGACCAAGCTGGACAGCACCATCACAGCAGTCACTCAGGTATGTTAAAAGATGCATGTCCTGGGGGG
833	41076_x1	AB	N	7	a1	0	0.92	TGCAGGAGGCCTTTTGGTAGGCCGTCATTGTAAATTTGTTCTTAACTGACTTGCATAGTTAAATATGTAATACCCTTGTTTGAACTAGATATTG
834	7706_x1	AB	N	7	a1	0	0.92	TGCAGGGTGTGGGTTGTCTGGTAATGCCGGACTAGGTTGGCCTACTACTGCAGTCATAGGAGATTAAACTGGATGTCAAGGCTACAATGAGGCT
835	82695_x1	AB	N	7	a1	0	0.92	TGCAGGACAACACAAATATTTCCATCCCAAGCTGGTCTGATCTGACCACTCGTTCCCAACCGCAGAATGACAAATGGTGACTGCAGCAGTGCTC
836	38785_x1	AB	N	7	a1	0	0.92	TGCAGGTGTGTTGGGTCATTATGCTGGTGAAAAATAAATTATAGCCCCACTAAGGGCAAACCAGATGGCATGGGGTATCACTGCAGAATGCTGT
837	72093_x1	AB	N	7	a1	0	0.92	TGCAGGAGTTGCTGCAGCTGCTGGATCCTGGAGAGAAAGGAGAAATGGAGAGAGAGGAGAGATGGAGAGAGAAAAGGAGAAAAAGAGAGACAGG
838	72931_x1	AB	N	7	a1	0	0.94	TGCAGGGTTTTTCAGGGTCTGATCTCTCCCTCAGTGCCGCCTCCCGGGCCACAGGAGCAGGTCGTCCAGCCTCACTCTGATGGTTGAGAGCGCC
839	5286_x1	AB	N	7	a1	0	0.95	TGCAGGTACAGGGACTTGGCTTTCAGCTGTTGGATCTTCTCAACCTGGGAGAAGGAGGGAGAAGGGGGAGAGAGAGATTCATTCATGTGGGTGT
840	75423_x1	AB	N	7	a1	0	0.95	TGCAGGCTGACTTCGGTCATCAGTTGAAAAGTGTTTCAAAAATGTTTTATAATTCCATTTATTTTTTAATTATGCTAACATTTCTCTCCACCCA
841	31205_x1	AB	N	7	a1	0	0.96	TGCAGGGGGCGGTTAAGTCTCACTGCCAGTCCAACGGACAGTGGAGCAACACCCTACCCAAGTGTAAAAGTAAGTCTGCAAAATGTACGGAGAG
842	32854_x1	AB	N	7	a1	0	0.96	TGCAGGTCAGAGATCAGGTCAGAGATCAGGTCAGAGATCAGGTCAGCCCTAGAGAGAGCAGGTCAGAGATCAGGTCAGAGATCAGGTCAGAGGT
843	78910_x1	AB	N	7	a1	0	0.96	TGCAGGGGTTGGGAGAGTGGATGGGGGGAGGAGAGATGGGAAACGGAAAGAAAGACCCTTTGTGACAGGCACATTTTTCAAATCACGTTTTATT
844	81268_x1	AB	N	7	a1	0	0.96	TGCAGGCAGAGGGCTGGGGGGAGAGAGAGACAGATAAAGAGGGGATGGACAATTGAAAGGAAGAGAGAAAGCCAGGGAGATAAGAGAGAGAGGA
845	31367_x1	AB	N	7	a1	0	0.97	TGCAGGTACTAAGGGGTCACCATCCAAACCTGCCTATAATAAGCAGCCCTAGTCTACTTGCCATACCTGCTCTTTACACCTTAGTCATTATCGG
846	62699_x1	AB	N	7	a1	0	NA	TGCAGGTTATTTGTAAAATGTCGTCTTTCTGATTGTTGCACATTAGACGAGCTATTGTATTAAAAAGTCACATCTGTCTCATTCACTGCTTCGG
847	82888_x1	AB	N	7	a1	2.826	0.88	TGCAGGGCAAGAGGCGAGGGAGGCAGGAAGGATTATTTTTTTGTCACTCGGTCATCCCGCAATGGTTGTTTTCAGCCAACCGTAGCTTGTGGGT
848	73650_x1	AB	N	7	a1	3.376	0.84	TGCAGGGATTTGTAGTCTTCAGTGATGTTTTCTTTGACGCTAATTAGCTTTTTTCGAATGTGAGAGTAAATAGAGGCTGAATATATTGATAACT
849	37657_x1	AB	N	7	a1	3.64	0.69	TGCAGGGCTTATCAGGAGGCTGTTTGGCTGGAGGATGGGGAGGATGAGGCTCCTTCACACCTCCACGGGAAATAGGAGGAGGGTGGAGGGGAGG
850	80218_x1	AB	N	7	a1	3.64	0.74	TGCAGGACCAGATGGAGTCTGAGGTATTTTTGTATTTGTATTATTTTGGATCCCCATTAGCTGCTGCAAAAGCAGCAGCTACTCTTTCTGGGGT
851	23342_x1	AB	N	7	a1	3.64	0.75	TGCAGGGTCGAGAGCCTACTGACTCCAATATCAACGTGAGTATCTCTGCTCTACTGCCAGCTGCTGTTTTAATGAGAATCATGACATGAAATTG
852	78136_x1	AB	N	7	a1	3.64	0.75	TGCAGGTTTTGTAACGTTCTTGTGTAATTTCGGCAAAGTATAGAAAGTGACACTTTTAGGGTGTTGAATAACCAAAAAGTCGTGTTTTTTTTTG
853	88139_x1	AB	N	7	a1	6.965	0.44	TGCAGGTTTAATGATCAAAACAAACTCTGAACTTGGGGACAGTTCGAAAAGCATTAAACATTTATAGCAATTTCGCTAGTTAGCTTGCACTTGC
854	39512_x1	AB	N	7	a1	9.215	0.61	TGCAGGTAGCCTTCCCTGTAGTCAATGACCAAAAGCGCACTCTTTGTCCTCATGGGTGGAATGTTAATTAATAAAGATTTCAGAAAATCCTGTG
855	35393_x1	AB	N	7	a1	9.215	0.66	TGCAGGGAGAAACGTTGTAGCATGGCAGAAGAATAGAGAGAGGAGGATCGGGGCTAGTCGCATTAGAAGGGGTGGGAGATTAGGACACGTTGGA
856	72136_x1	AB	N	7	a1	12.444	0.58	TGCAGGTCGTCTATGAATGTTTGAACATATTGGCCATATAATCTCCAACTGGCACAGCCAGAAGAGGACTGGCCACCCCTCAGAGCCTGGTTTC
857	83112_x1	AB	N	7	a1	12.444	0.58	TGCAGGCTACGGAATTTCAATGTATTTTCCATTGAGAGTTAACTCTTCCTTTTAATGCATTGTTTAATGAGCAACACTCCTAGTAATTATCTAA
858	67706_x1	AB	N	7	a1	12.444	0.61	TGCAGGGACACCACCCTCACTTTCGACCAGCGGTGGACCTGTCCATTCGGCTGGATAACCTGCTGGCCACCCGCGGACGTCCAGATCGGGTTCT
859	One_txnip-401_x1	AB	N	7	a1	12.444	0.61	#N/A
860	10387_x1	AB	N	7	a1	15.674	0.52	TGCAGGCCAGTCAAGTTCCTCCACACCAATCTCGACAAACCATTTCTGTGTGGACCTCGCTTTTTGCCCGCGGGCATTGTCCGGAAATGGGCCT
861	74985_x1	AB	N	7	a1	15.674	0.56	TGCAGGTTGGGGTAGGTACAGTATGACAGCTCAACCCCTGACTGTTTATTTTCAGGGTGTGCCAGGAGTGGAGTGGCCATCTGGAATTTCAGGC
862	41500_x1	AB	N	7	a1	16.749	0.51	TGCAGGATTGTCTGAGACCTTTTACCCGGACAGCTGATGAAACTGACAAGTGTTTCTGTCTGTAATAAAGCCTGTTTTGTGGGGGAAAACTAAT
863	37959_x1	AB	N	7	a1	16.749	0.53	TGCAGGTACTTCACACAGCCTATAGGATCTAATGGTTCTATTCTATATTATTCTATTCTATTCTTTAACCTTATATAACCTTAGCGTTGTGATC
864	72043_x1	AB	N	7	a1	29.952	0.42	TGCAGGGGAGTGAAAGAGATTAAACTAGTCAGACATACCACTATAAAGCAACTTGGAGAGTGGAAGATTACTGCGGAGCCCTTAGAAAACAATG
865	90541_x1	AB	N	7	a1	29.952	0.42	TGCAGGGTCAGGCAGCCATGGAAAAACAGTCTGTGACAGTGCAGAAGTGAACTTTTGCAGATACAACACTTTATTCTCTACTGTGAAGCAAACA
866	74777_x1	AB	N	7	a1	33.183	0.39	TGCAGGTTGATATACGATGGCTTGCACAGTGATAATGAGACAACTACGCTACAGGTAAGGATTACAGATGATCCTGTGTGACTATGAGTACAAT
867	90778_x1	AB	N	7	a1	38.918	0.29	TGCAGGAAGGAATGAGGAGAGAGGAGAAGGTAAGGGAGAATAATTTCTACTTTTACAAGGGTGTAATTGCCGACCGCAATTAGGTGCGTTTTCT
868	7553_x1	AB	N	7	a1	39.441	0.32	TGCAGGCTAATAAAAATAAAAAAATTCAACATGTCACATAGCAATACAGCGAGTGATTAGGCGCCTTTGTGGGAGGGGCCTGAGGAAGCCCCAC
869	35401_x1	AB	N	7	a1	43.446	0.13	TGCAGGGTGAGGAAAGAATAGGTCTTTACTTTGTGACATAAACGTGATGCCTGTCTCAGATATGCAGATACACAATATATTTTGTGTTTTTTAA
870	7424_x1	AB	N	7	c	45.648	0.09	TGCAGGGCCTCTTCTTGGAGGACCCTGATGAGGACTTCCCTGGTTCGGTCCTAAGCTGCCAAAGCCTGCATCCGCTCTGTTTCTACAGGCTTTG
871	7425_x1	AB	N	7	c	47.854	0	TGCAGGGAAAAAGAGGGAGAAGCATTGGGGATAGTCACATTAGAAGGGGTGGGAGATTAGGAAATGTTGGATGGGCAAGGAGGTATGGCTGAGC
872	65212_x1	AB	N	7	c	48.121	NA	TGCAGGTGTGATGTTCGGATGTACCGATCCTGTGCAGATGTTGTTACATATAGTCTGCCACTGCGAGGATTATCAGCTGTCTGTCCTGTCTCCC
873	78598_x1	AB	N	7	c	51.165	0.08	TGCAGGTTCATCCTGACATGACCCTCAGCATGACAATGCCACCAGCCATACTGCTCGTTCTGTGAGTGATTTCCTCCAAGTAAAGAATCCCATT
874	109841_x1	AB	N	7	c	51.391	0.01	TGCAGGCCATTTCTCGCGATAGCGTCATCCCTTTCCTTAAAGTGAGTACACACACACACACACACACACACACACACACACACACACACACACA
875	34570_x1	AB	N	7	c	54.39	0.09	TGCAGGACAGTACAGTACCTGGAGTTCTCAAACCTTTCGATGAGCAGCCCCACGCTCTGGGCCTCTGGGCCTCTCTGAGGCTGTGTGGCCAGGC
876	9861_x1	AB	N	7	c	54.578	0.08	TGCAGGTATATGGTACGTAAACAAAAATCTCAGAATAGTACAAAATGTACTGTACTGAGGCTGAGGACTCATGGAAGTTGTACTCACACAAATG
877	79491_x1	AB	N	7	a2	54.858	0.1	TGCAGGCAAGGGAAGTTTAACTACTTGGTGTAAGTACTAATCTCACATTTGTAACATTTCTGAACACTCGTATTGACATATCTTGTAGCACCAA
878	38087_x1	AB	N	7	a2	55.808	0.14	TGCAGGAGGACGGCACCAGGGTGGACTGTCAATCCAGCTCCACTGTACGTCACACTAACACTCTAACTACGTTCCCCCAGCGTCGTAGCATCGT
879	43710_x1	AB	N	7	a2	63.35	0.25	TGCAGGCTCGGGAAAAGCCCCGGACCTATCCGCCGTTCCCGCGGCGTAGCTGTATAGCACTTTGAGATTCTGTATAGCACTTTGAGATTTCAGC
880	36406_x1	AB	N	7	a2	63.35	0.26	TGCAGGAGCTAGCTAGCCAACGCTTAAACCCCCCCAGGGCGAATTCTCCTCAGGAGTCCAAGCTGTCATCTCCACTAGCACTAGCTCAGCCCAT
881	81799_x1	AB	N	7	a2	73.151	0.37	TGCAGGCCAACTCCAGACGTACGTCCTCGCACAAACTGCAGCGATAGTGGTCGATCAGGGCCCTATCATTCCATCCTGCGTCGGCGGCCAGGGT
882	64040_x1	AB	N	7	a2	74.189	0.37	TGCAGGATCATCCTGACATGACCCTAAAGCATGACAATGCCACCAGCCATACTGCACATTCTGTGTGTGATTTCCTGCAAGACAGGAATGTCGG
883	38044_x1	AB	N	7	a2	74.189	0.37	TGCAGGGCTGGGTCTCGGGATCATTTATTTGGTTGGACTTTCTTTGGTTTTGTTGGGTGATTTGTGAAGAATAACAGCCTCGGCATCCGAGGGG
884	74473_x1	AB	N	7	a2	74.833	0.4	TGCAGGCTGACCACGGTCGTCAGGTGAACGGTGTTTCCTCCAACACATTGGTGGCTGGCTTCCGGGTTAAGCGGGCAGGTGTTAAGAAGCGCGT
885	67978_x1	AB	N	7	a2	75.326	0.39	TGCAGGTTCATGCTCTACAACATCTGTAAAGTAAGACCCTTACTCACACAGGAAGCAGCGCCGGTCCTAATCCAGACTCTTGTCAGCTCCCATC
886	35110_x1	AB	N	7	a2	75.564	0.39	TGCAGGTTTCCTCATGGTTCTATTTAAAGGATAATTCTGACACTTTATAAACAAGTTATTATGCTTTTAGTATAAGATTTGATACATTTTTATG
887	69869_x1	AB	N	7	a2	75.777	0.38	TGCAGGTTCATGTTCTACAACATCCGTAGAGTACGACCTTTCCTCACACAGGAAGCAGCGTAGGTCCTAATCCAGGCATTTTGTCATCTCACGT
888	69194_x1	AB	N	7	a2	75.895	0.39	TGCAGGTTCATGCTCTACAACATCCGTAGAGTCCGACCTTTCCTCACACAGGAAGTGGGGCAGGTCCTAATCCAGGCATTTGACATCTCCCGTC
889	86720_x1	AB	N	7	a2	75.895	0.4	TGCAGGCCAAATTATGTCTCCGCAGAGGAAACCATGTTCATAAATAGCGATGCTACCATAGCAACGAGTAAACATGTTCTATAACGGTTGAGCC
890	34633_x1	AB	N	7	a2	75.895	0.41	TGCAGGGGGATGGAGTGGCTGGAGAGAGTTCTGCTTCTGGAACCCCAGGACTCTGAAGAGGAGCAGAGCGCCCAGGAACCAGAAGGAAGTGGGA
891	10144_x1	AB	N	7	a2	75.895	0.42	TGCAGGGGTGGTGCCTGTCTGTCGTGCCGCCAAGGTCTGGGGCTGCTGCTGCAGCTGGGTGCGTTGGCCTTGCTGCAGCCCGTCCTGCTGGGAG
892	18472_x1	AB	N	7	a2	78.047	0.43	TGCAGGCCTGTCGTATTGTACAAGCATGTCATTCTCTGGACACCTCATTTTGTGAATGTGTCACTCCTTGACATAGCTGTCCTGTATCTGAGTC
893	67652_x1	AB	N	7	a2	79.122	0.48	TGCAGGCTCATCCTAACATGACCCTCCAGCATGACAATGCCACCAACCACCACCAATACTGCTTGTTCCTGCAAGACAGGAATGTCAGTGATCT
894	48024_x1	AB	N	7	a2	80.198	0.49	TGCAGGTGTAGCAGAAGGGAATCTGGGAAACTCTTTCATCAGCCTGAAGTCTTGCCCTGCTTAAGAATGCTTTTTTCAATAGCGCAATGGGTTT
895	36805_x1	AB	N	7	a2	80.198	0.52	TGCAGGCTTTCTCTGATCTAAGGATTTTAGGGCTTTATGTACCACCTGCACTAAGAATGGAAAAAAGCTAAAAGTTTGAACAGTTGTCACTGGT
896	31496_x1	AB	N	7	a2	80.198	0.52	TGCAGGGTCCAACGCATAATAAGTCTAGTATAGTATATCCTTATTTTGATGACCGTGGCCTTATTATTCCTGACAATCCATCCTGCTGAGGTTT
897	62607_x1	AB	N	7	a2	81.273	0.53	TGCAGGAGCGTGTGCTACGAGTGGGTGCTGCTATGGTGACCAGCGAGCTGAGATAGGGCGGGACTTTACCTTGCAGAGACTTGAAGATAACCTG
898	44153_x1	AB	N	7	a2	81.273	0.55	TGCAGGTAATAAAACATGACATACATTTCATTTGGAAACTATTCAGACCCCTAGACTTTTTCCACATTTTGATACGTTACAGCCTTACTCAAAT
899	39450_x1	AB	N	7	a2	82.459	0.6	TGCAGGCCACTTACAGAGAAGCCATTAGACAAACACAGAGCAATCAGCAATAAATACAGGCGCATGCCAATCTCACAGGGCCAGGAGGTAACTG
900	88938_x1	AB	N	7	a2	82.634	0.63	TGCAGGGCTTCTGGTGTTTAGGCAGGACTGGTGCCAGAACAAATCAGTTGGAAGGATATTTGATTTAAATAGGGGGCGCTTTTTTTTTTCATGG
901	84340_x1	AB	N	7	a2	83.793	0.65	TGCAGGAGCAGTGCCTCAGTGACCTTGAGAGAGGTAAGGAGACTAGAGAGAGATATAAACCGGCAGGACTTGGAAAATTTGTCCACAACCACCA
902	21394_x1	AB	N	7	a2	83.793	0.65	TGCAGGTGAAGTGGACGGCCGAATAAAACCAGTCGCCAGCCCCTCCTTATTATAACTGTTCATGGCTGCGGTCTCTGGACCTGAGAGGAGGTTG
903	44409_x1	AB	N	7	a2	90.412	0.46	TGCAGGTACCAGGATGTCACTGGTGGGCAGGATCTGTGGACAGCCCTGAAAATCAACAAACAAAGTTACAAATGAACACAGCTCATTTTCTTTG
904	2827_x1	AB	N	7	a2	90.6	0.64	TGCAGGAGCCGCACGTCAGAGGAGGGGGTACTGTCACGGGCGGTGCTCGGCAGTCGTCATCGCCGGTCTACTAGCCGCCACCGATCCCTTTTTC
905	76406_x1	AB	N	7	a2	90.6	0.73	TGCAGGGATGGGGGCTGGGATGAAAAATACATGAATAAATAAAGGACAAAACACACATCATGACGAGAGACACCACAATACTACATAAAGAGAG
906	15021_x1	AB	N	7	a2	90.6	0.74	TGCAGGAACTCTCTCTCACACAAAATGCAAGGGAAGGGAAGTGAAAAACCCCTTCTTTACAACAGAGAGAGATGTTGTAGTTCTGTGACATCCA
907	65112_x1	AB	N	7	a2	90.6	0.75	TGCAGGAGGCCTTTTGGTAGGCCGTCAATTGTAAGTAAGAATTTGTTCTTAACTGAGTTGCCTTGTTAAATAAAGGGTAAATGCCAACCAAATT
908	7947_x1	AB	N	7	a2	94.912	0.75	TGCAGGCTACGGATGAGCTGGTTACTGTCGAGCTGGTACTGGGGCTGGCTGAGGGTCAATCTCATCCTCTTCTTCCATCTCACTGTCAAACTCC
909	16572_x1	AB	N	7	a2	94.912	0.77	TGCAGGTGTGTTGGGTCATTGTTCTGTTGAAAAACAAATGATAGTCCCACTAAGTGCATTTCTGCATTCACTGCAGAATGCTGTGGTAGCCATG
910	82114_x1	AB	N	7	a2	94.912	0.77	TGCAGGCGCCCGGCCTGCCACAAGAGTTGTAGAGTGCGATAAGCCAAGTAAAGCTCCCCGGCCAAACCCTCTCCTAACCCGGACAATGCTGGGC
911	61733_x1	AB	N	7	a2	95.04	0.74	TGCAGGTCTGCCTGGTCCCCTCCTCACCTCCCCCTGTAGTGTTGTTCATGTTGCCCTTGACCACTGAGCCCTCCAGCGACTGGGACTTGTTGAA
912	5560_x1	AB	N	7	a2	97.072	0.75	TGCAGGCTAATCCTGATCGTTCTGTGAATGATTTCCTGCAAGACAGGAATGTCATGTCAGTGTTTTGCCATGACCAGTGAAGAGCCCGGATCTC
913	87029_x1	AB	N	7	a2	97.072	0.83	TGCAGGAAAAAGACATGTACTAAACTGGCAAAAGCAAATCAATAGCACGGAGATTCTTCCTGTCCTGACAGCTGAATAAAATCCAATCAAAATG
914	29965_x1	AB	N	7	a2	97.298	0.82	TGCAGGGACACAAGGAGAGAATTGTGCCACTGTATTGACCTATTGGAATCCCATTTCAGACATTGTTGGGGTGCTTTGAACACTGCAGGGTATT
915	82818_x1	AB	N	7	a2	98.333	0.82	TGCAGGAACAGGAAATGTGAATTATTATGTGGATTATAATTCATGTTCACTTTTGTAGGGGTTGATACATTTTTCGTAAGGGAAAATCAAGACT
916	81971_x1	AB	N	7	a2	104.769	0.87	TGCAGGGAGGCCCTGCTCAGACCCCTCCCAGGTAGTCCGAGCAAAATTCTTGCTTGATAAATAAATAAGCTATTTTTGTTTATTTTTGATCATT
917	85916_x1	AB	N	7	a2	104.769	0.88	TGCAGGATAGTCTGAGACTAGCCACCCGGACAGCTGATGAAACTGTGGATTTAGTTCAGCGTTGTAACCGACTTCAGTGGGAAAATGCTTACCG
918	45315_x1	AB	N	7	a2	104.769	0.88	TGCAGGGGTCTGAGGTCCAAACATTTTAAGTACTAATGGTATTGTTGTTGTTCTTAACATCCTGCAGTTGGAAATGCTGTTTGAGATCATGATT
919	87268_x1	AB	N	7	a2	104.769	0.9	TGCAGGGCCCACTGAGATGTACCTGGCTGTGGAAGAAGAGGTGGAGACGGCCCCCTATGGATCCCCTTTCAGAGGGGTTTGTTGAAAGCATGAT
920	62306_x1	AB	N	7	a2	106.922	0.83	TGCAGGCTACTGTAACCTCAGTTGTTTCCCTATAGTAGGCAAGACTGCCTCCGCTTGTAAATTGATACTTCAGTAGTGCACTGTTCAGAAATTC
921	70882_x1	AB	N	7	a2	106.922	0.9	TGCAGGTCAGGTCACGAATACGCAAAATATACATCAATAGCATTCATATCCAATGTCTTTCCCCTCACCTATCTGATACCATATTGCCTGAATG
922	21328_x1	AB	N	7	a2	108.094	0.69	TGCAGGACCTCCCCTTGGACCTACACATAGAGGACCCACACTGAGAGGACCTACATCCAGACCACAACAATACCAGCCACATCCACATCCACAC
923	37883_x1	AB	N	7	a2	108.654	0.82	TGCAGGGTCCACATTGTTAATCAAAGGAGAAAATACACATACATGGCCTTGGTCTGACCCAAATAAAGATAATTAACTCATTCTATTCGTCTGG
924	76484_x1	AB	N	7	a2	108.976	0.88	TGCAGGTCACTACATTATGTCTGTTTAGTGCAGAGTTATAATACTGACTCTCCTGCTGGTCACTACATTATGTCTGTTTAGTCCACAGTTATAA
925	72110_x1	AA_AB	Y	7	a2	109.148	NA	TGCAGGTTATATATGGCTATTCTTTCCCCTTTCAGTTTAAGGTCAGACCATTTCTTTCCCCTTCAGTTTAAGGTCAGACCATTTCATTCCCTTT
926	29000_x1	AB	N	7	a2	109.292	0.88	TGCAGGAGGACTGGAAAATGGCGCATTGTTGTTGCAAGCTAATCGCGTTAGTTAGCCTGGCACACCGATTGATAATGTAACTTTTGATTATTTT
927	151007_x1	AB	N	7	a2	109.439	0.84	TGCAGGACCTGCTGCACTCCAGGAACAGGGTTCCCTACACACCTCTCTTCCAATTATTTAGTTATTTGTAAATTTGTTGTAAAATTATATTGAA
928	750_x1	AB	N	7	a2	109.439	0.88	TGCAGGAAATGTGAGTCAACATGGTGTAATGGTTGAAGCTTAGAACAACGTTCCAATAACAGAATGTTAGAACAACGTTCCAATAACAGAATGT
929	33680_x1	AB	N	7	a2	109.439	0.88	TGCAGGCTGACTTCGGTTGTCAGTTGGACGGTGTTTTCTCTGACACATTGGTGTGGTTGGCTTCCGGGTTAAGTGGGTGTTAAAAACCTCTAAG
930	62569_x1	AB	N	7	a2	109.439	0.88	TGCAGGTGTGTGTTGGGTCATTGTCCTGTTGAAAAACAAATGATAGTCCCCGCTAAGCCCAAACCAGGTGTGTGTTGGGTCATTGTCCTGTTGA
931	23523_x1	AB	N	7	a2	109.439	0.9	TGCAGGTGGCTTCTGAAACTAATTCAATATTTGTACAAATTCAGTCCATCCAGGGAGGGTTCCTCCCGGTGAAAGCGTATCTTTTCGTGTCTTC
932	67194_x1	AB	N	7	a2	109.439	0.9	TGCAGGCTGACTTCAGTCAGTTGAACGGCGTTTCCTCTGATACATCGGTGCATCTGGCTTCCGGGTTAAGAGGGCGGGTGTTAAGGAGCGCAGT
933	35190_x1	AB	N	7	a2	109.439	0.91	TGCAGGGTATGTGCTTTACACCCCTCTGCATTATGGTTGGGGCAAACTACCTGCCCTCCAGGACACCTACACCACCCGATGTTACAGGAAGGCC
934	9525_x1	AB	N	7	a2	109.439	0.91	TGCAGGGCTCATAGAGAACTCATTAATGATTCACAAGCATATTTTAAGACAATGAATTAAACATCAGACTGTTAGAAGTACCAGTTTGAGGAAG
935	One_ssrd-135_x1	AB	N	7	a2	109.439	0.91	#N/A
936	77389_x1	AB	N	7	a2	109.615	0.88	TGCAGGACAGTCAGAACCACGTGGAACTGGTAAAGCCCCGCAGGACAGTAAATGTTTTAGATCTGTCCACCAGATTACATTTTCCCTTGTGGAG
937	88834_x1	AB	N	7	a2	109.867	0.9	TGCAGGGATAAACTTTGTAGCGGGGCAGGGGAAAAAGGGGGAGAAGCATCAGGGATAGTCACATTAGAAGGGGTGGGAGATTGGGACATTTTGG
938	61341_x1	AB	N	7	a2	110.17	0.91	TGCAGGCTGCCCTGGCACGTTGGGGGGCTTCACAGGCCAAGAGCCCCGCTCTCACCACCCTGGACGTTACTGGGAAACCCCTCTACACGCTGAC
939	3698_x1	AB	N	7	a2	110.538	0.88	TGCAGGATCGAGTCTCTGCTTTTGTTTTTGCAGAGAACGATTTGTCTCAGGATTTGTTGTCCAGGGTCACGCCAAGTTTCTTTGCAGTCTGAGA
940	77247_x1	AB	N	7	a2	110.952	0.92	TGCAGGCAACTGGGAGGAGAAGAAAACCCAGGAAGGGGAGCTGGGAACGCAGGCAGGCCTGTTTGGAGAGCTGGGAGAAGAAGCAAACCCAGGA
941	39835_x1	AB	N	7	a2	111.419	0.86	TGCAGGGACGGGGGCTGGGATAAAAAATAAAAATATATAATAATGACAAAACACACATCACGACGAGAGAAACCACAACATAGAGACCTAAAGA
942	78734_x1	AB	N	8	a1	0	0.95	TGCAGGAAGGGTACCACATGAGGGAGGAGGATGTCTTCCCTGTAACTAACACCGTTGAGATTGCCTGCAATGACAAGCTCAGTCCGATGATCTG
943	147_x1	AB	N	8	a1	0.406	0.95	TGCAGGCGCCTGGCCCGCCACAAGGAGTCACTAGAGCGCGATGAGCCATGTAAAGGCCCCCCGGCCAAACCCTCCCCTAACTCGGGTGGCACTG
944	41869_x1	AB	N	8	a1	0.406	0.95	TGCAGGAGGAGGATGACGGGCGGGCTCATTCTAACGTTCTGTCTGCTGGGAGCAGCTTTGACTAGTTCAGTAAGTACTGCAGGAACACCTTACT
945	8182_x1	AB	N	8	a1	0.406	0.96	TGCAGGTATCTGTAGATGTGAAAAAAGATCCAATCACAGTCCGAGTAGGCAATGAGGCACAGGCCCATGTTAGCGGTAGTGTTGTGGAGGTCAA
946	74061_x1	AA_BC	Y	8	a1	0.406	NA	TGCAGGTGTGATGTTCGGATGTACCGATCCTGTGCAGGTGTTGTTAGACGTGGTCTGCCACTGCGAGGACGATCAGCTGTCCTGTCTTCCTGTA
947	2164_x1	AB	N	8	a1	0.986	0.83	TGCAGGGTGCGCTCAATAGTTCAGAACAGGTGGACAGGCAGGTATTGCGAGCGTGTGAGACTGGGTCAATGACCAGATCCTCATCAACTCTCTG
948	35191_x1	AA_BC	Y	8	a1	1.553	NA	TGCAGGAGACTGATTAACTGTGGGGTGTGTTCAGCCTGTAGAAACAGGAAGACAGGTCATCAGATCTGTAAGTTCAGGAAGTGTGACGAACTGA
949	30257_x1	AB	N	8	a1	1.807	0.92	TGCAGGCTGACTCCGGTTGTCAATTGAACGGTGTTTCCTCAAAACACACTGGCGCAGGTGTCTTCCAGATTAAGAGGGCGGGTTTTAAGAAGTG
950	7069_x1	AB	N	8	a1	2.04	0.94	TGCAGGGAGGGGGCGTGTCCACAGGGAAGAGTTGGAGAATGGTTAAGGTTTCTTATTGAAATAGAAACACAACACGTAAAGGCCCATGTTTCAT
951	78533_x1	AB	N	8	a1	2.24	0.92	TGCAGGCTGATCTCAGTTGTCAGTTGAACTGTGTTTCCTCAGACACATTGGAGCGGCTGGCTCCCGTGTTAAGCGGGCAGGTGTTAAGAAGCGC
952	31907_x1	AA_BC	Y	8	a1	2.412	NA	TGCAGGCGCTAACACAAAACGCTGAAATAAAATATAAAACATGCATTACCTTTGACGAGCTTCTTTTGTTAGCACTCCAATATGTCCCATAAAC
953	67571_x1	AB	N	8	a1	2.559	0.94	TGCAGGTGAAAGATGGCAGTGCACCCCCTATAGAATTGCCTGTGGCGATGCCTTTGGAATTCCACATGGATACACCGAACACAACACATGTATC
954	63189_x1	AB	N	8	a1	2.559	0.95	TGCAGGTCAAGGAAGAGGCCCCCTGGGGCCTCAGAACTAGAGGTTGTGAAGAGATCAGGACTGTTGAAGGCACAGTGGCTCTCTCTCTCTCCCT
955	73209_x1	AB	N	8	a1	2.559	0.96	TGCAGGGGCTAAAAATACTAACCAATCCGATCACAGGGAACAGCCGACGGGGCCGATTTCCTCCTGTTTCTCTGTTGGTCTCTTTCTGTCTCTG
956	31556_x1	AA_AB	Y	8	a1	2.559	NA	TGCAGGCTACCTACTGTAACTACCACACCATACCGCACACATCTTAGGTGTGCTGATCTTGGATCAGTTTTGCCTTTCAGATCATAATGAATGA
957	63288_x1	AB	N	8	a1	3.998	0.95	TGCAGGTGTTTAATTTAATTGGAATCCTGAGAGGCAGGACATAAGGAGGGGGGGATGAAGGGAGGATGTCGACAGACTGTCTTTAAGCCCCTCT
958	61136_x1	AB	N	8	a1	4.78	0.92	TGCAGGTATGCTAAAACATAATTAGGTCTCCAACGTTAGGCCATCATCTGGCTCCATAATCATTAGCACTAGGAGAGGAAAGGAGACACCCACA
959	37969_x1	AB	N	8	a1	4.912	0.91	TGCAGGGTTAACCAATGAACTGATTATTACCGTCACTTGGATTTTTACTATTAGGCTAAAGGTAGCATCGGCAAGGTAGCATCGGCAAGGTAGC
960	77564_x1	AB	N	8	a1	15.478	NA	TGCAGGCACACACAGTTTCCCAGCCAGCTCTCCCTGTCTCTCCCTCTCACTCTCTCACTCTCTCACTCTCTCACTCTCTCACTCTCTCACTCTG
961	91036_x1	AB	N	8	a1	16.467	0.78	TGCAGGGAGAAACTTTGTTGCGGGGCAGGGAGAAAAGAAGGAGAAGCATCGGGGATAGTCACATTAGAAGGGATGGGAGATGAGGAAATGTTGG
962	62424_x1	AB	N	8	a1	22.789	0.66	TGCAGGCCTGTTAAATGTCTTCCTTTTGAACCCGGACCTTTAACCCCTAACCCCATTATAACACCTAAACATATAGTTGGAAGTACATGGGTCC
963	5479_x1	AB	N	8	a1	22.789	0.68	TGCAGGTCGATGCCACATAGTCCGTTTTCAAAGGGATTAGTTGCATTTAAAGTAAAGTTAATAGTTCATAAGGGGCGGCAGGCAGCCTAGTGGT
964	71401_x1	AB	N	8	a1	22.789	0.69	TGCAGGCAGCAGGGGCTGCACTACCCCAAACCCTTGACTCCACCATTGCTCATCTCACACACTATCCTGCATGTTGCACACTGTCTCTCACGCA
965	38472_x1	AB	N	8	a1	23.868	0.67	TGCAGGGCGGCCAATCACATTCAGGATACCAGGGATGCATCTATGTGGAAACCTCATCCAGCAAATGCCTGACAGACTTGTGACAGACAGCTGT
966	33087_x1	AA_AB	Y	8	a1	23.868	NA	TGCAGGCTGACCTCGGTCATCAGGTGAACGGTGTTGGACCTAACGTGTGCCAGGAAAACATCCACCACAGCATTACACCACTGTTGTCAACAGA
967	67075_x1	AB_AC	Y	8	a1	23.868	NA	TGCAGGCGCCCGATCTGCCACAAGGAGTCGCTAGAGCGCGATGAGCCAAATCAAGCCCGCCCGGCCAAACCCTCCCCTGGACAATGCTGGGCCA
968	67075_x2	AB_AC	Y	8	a1	23.868	NA	TGCAGGCGCCCGATCTGCCACAAGGAGTCGCTAGAGCGCGATGAGCCAAATCAAGCCCGCCCGGCCAAACCCTCCCCTGGACAATGCTGGGCCA
969	69461_x1	AB	N	8	a1	30.347	0.49	TGCAGGTGTGGGATGTGATTGGTCGTTCTCTGGTGGTGGATGCTGGGGAGGATGACCTAGGAAGGGGTGGTCACCCCCTCCCCAAACTGACAGG
970	32386_x1	AB	N	8	a1	30.347	0.49	TGCAGGATAGGGGCGGAGACCCTTGGCCTAAAAACATCCTCATGATAAACTCAGTGCTAATGGGAGTGTTAAGACTAGGGTTGCAAAGGGTCGG
971	50437_x1	AB	N	8	a1	30.347	0.51	TGCAGGCGCCTCTTGCGGGCACTCTCCTCTCTTTTCTGCATCATCTCGGTGGTCATCTCCTTCTCCTTGTAGCCCATGGGCAGCTCCAGAAGAG
972	71618_x1	AB	N	8	a1	30.347	0.53	TGCAGGTTCTTTACATAAAATCAAAACAGCATGCAATAGTCTTCAGAGAATGTGTCATTGTTCGTCTTTAAATGAACCGTCGTCCAATGGAAAC
973	81576_x1	AA_AB	Y	8	a1	34.658	NA	TGCAGGCTTAGAGGGGCAAAATGTCACCATAATGCAGTGGAAGTACAGAGGAAAGGATATTGCAGAATTCAACTCAGAAGTTGTATATTCACGA
974	14888_x1	AB	N	8	a1	40.056	0.14	TGCAGGACAAGACCCTAGCCAGCCCACTACAGGTGCGCTACTGTTATTGTAATTTGCTGTCAGTGGGTTGAAGAGATTCTTGAGCATCCTTCAT
975	2046_x1	AB	N	8	a1	40.056	0.16	TGCAGGCAGACATCGACCAGCTGGAGGCAGAGAAAGCAGAGCTGAAGCAGCGTCTCTCCAACCAGTCAAAGGTGACCATTGAGGGCCTCAGGGC
976	65633_x1	AB	N	8	a1	45.453	0.12	TGCAGGGTTTTTCACACTCAACAGTTTCCTGTGTGTATCAAGAATGGTCCACCACCCAAAAGACATCCTGCCAACTTGACACAACTGTGGGAAG
977	66836_x1	AB	N	8	c	46.138	0.09	TGCAGGTGGGCTGATGCATGGTTTTTCTCACCTCCTCCTCAAGGTACCTAAAATACTTTCGTTTTGTCTCTATAAGACTTGAGATCCACATTCA
978	74746_x1	AB	N	8	a2	46.528	0.1	TGCAGGTGAAGCAGCTAGATGTGGAAATTGTGGCCTGGCATGGTTACAAGTGGTCTGCGGTTGTGAGGCCGGTTGGACATACTGACATATTCTT
979	72282_x1	AB	N	8	a2	46.528	0.11	TGCAGGCACCCGACCCGCCACAAGGTGTTGCTAGAGCGCAATGAGCCACTTAAAGCCTCCCCCCGGCCAAACCCTCCCCTAACCCGGACGACGC
980	84660_x1	AB	N	8	a2	66.947	0.23	TGCAGGCTCCCGGCCCGCCACAAGGAGTAGCATGAGACTCCCGGCCGGCCAAACCCTCCCCTAACCCAGACGATGCTTGGCCATCGGTGCGCCG
981	34205_x1	AB	N	8	a2	67.129	0.16	TGCAGGGCCTGCTCTGCGTCCTGCCTAGCGGTCTCAGACAGTCTCTCAGTGTGCTGTGTGTGGTGGCTGGTGCCCAGGCTGCTCTCTCTCAGCA
982	45243_x1	AB	N	8	a2	72.608	0.34	TGCAGGTTTATCTTACATAACGGACCGAAGCACTAGGAGCCTGAAAGCACCTGTTCATGTGGACCGATAGCACAGAGTTCATTACAATTCAGTG
983	73905_x1	AB	N	8	a2	74.295	0.53	TGCAGGCTAATTATCCTGTATGTCAGAATCGTCATCAGGCCCATTGTGTAAGCACACACAGGAGGGTCATTCTCAATCAGACTCTCTTGTTGCC
984	69804_x1	AB	N	8	a2	75.273	0.24	TGCAGGAAAGGTGAATTATTTTCTGGATTATGGTTAATGGACATTTTTTTCAAACCGGAATCTCATTTTGGTAAATGACGTCTTGAACAGAGGC
985	One_cin-177_x1	AB	N	8	a2	75.273	0.44	#N/A
986	79783_x1	AB	N	8	a2	75.273	0.49	TGCAGGATGACTTCGGTCGTCAGTTAAACACTGTTTCCTCCGACAAATTGGTCCGGCTGGCTTTCGGTTTAAGCGGGCAGGTGTGAAGGAGCGC
987	8495_x1	AB	N	8	a2	75.273	0.51	TGCAGGAAGGGCACCACATGAGAAAGGAGGATGCACAGCGTTGAGATTGCCTGCAATGACAACAAGCTCAGTCCGACGATGCTGTGACACACCG
988	76504_x1	AB	N	8	a2	75.273	0.52	TGCAGGCGCCCGGCTCGCCACAAGGAGTCATTAGAGCGTGATGAGCCAAGAAAAGCCTCCCCGGCCAAACCCTCCCCTAACCCGGGCGATGCTG
989	78707_x1	AB	N	8	a2	75.273	0.52	TGCAGGTTTGGTCTAGTTCCCGGTTTGTTCCAGGGACTTCCCCAAGGGATTTCTTTTAAATACGTTCTTAGAACATTGTGTCATGGTCCCTGGA
990	41429_x1	AB	N	8	a2	75.273	0.53	TGCAGGCTGACCCCGGTCGTCTGTTAAACGGTGTTTTCTCCCGACACATTGGTGCGGCTGGCTTCCGGGTTATGCTGAAGCTCGGGTTTGGCGA
991	39515_x1	AB	N	8	a2	75.273	0.53	TGCAGGAACTTGACTATGCACACTTACATGCTGCCACTGTAACTCAAGTCCATAGACACCACGGTTCCAAGAACAATAATTACCTTGCCAGCCT
992	39568_x1	AB	N	8	a2	75.273	0.58	TGCAGGTGGAGCTGTTATCCTGACCTGGGCCTGTCTTCTAGGATCAGTTTTGCATTTTATGATTAACATTAATCAGCTTACACTCTGAGATGGT
993	39964_x1	AB	N	8	a2	79.591	0.68	TGCAGGTCTCTGAACATCTCTACTAAATTCTGGGTAATAGCGGGTAACTTACCTTACCGTGATTTTATTGAGACCTCGATAATCAATGCACGGG
994	69696_x1	AB	N	8	a2	82.812	0.69	TGCAGGTTTCGCCGGCCTGCTGTTGTGTTGACATAGTGTTGGCGATAGATGAAAAGGCGTGAAATGTGATTGTCTGATCACAGTTCCCCATCTC
995	61608_x1	AB	N	8	a2	82.812	0.7	TGCAGGAGGTCTTTTGCATTTTGGTAGGCCATCATTGTAATTAAGCATTTGTTCTTAACTAACTTGAACAAATTAAATAAAATAAAAAATGTCT
996	46719_x1	AB	N	8	a2	82.812	0.74	TGCAGGCTTTTCTCTATAATAAAGGAGAGGAAGTCTTTTGAGAGAAGGAATTCTGGGGACAAAATGTCCATGGATTCGTTTTGGCGCTCCGGAA
997	69272_x1	AB	N	8	a2	83.833	0.74	TGCAGGTCGGCTTGCGGTTCAGAACAATTATATTGCCAGTCAGAAAATGTTTTAAAACAATACTTTTTTAAAGTACAAACCCAAGAGCTTGTTG
998	12015_x1	AB	N	8	a2	83.935	0.75	TGCAGGTCATAGGATTACACACACAGACTCTAAATCCACCCTGTGCTCCTGGCTTGGGTCTTTTAATCTGCACCTGTAATAATGCCCATGTGTC
999	64727_x1	AB	N	8	a2	83.935	0.81	TGCAGGCAGTCACTGAGTCTGAGGTGCTAAAGGAGCTCCTGAAACTTGACCCCAAAAAACCATCTTGGTCAGATGGTTTAGATTATTTTTTCTA
1000	38187_x1	AB	N	8	a2	83.935	0.83	TGCAGGGGGCGACACACACACAGGGTTTATATGGGAGCGGATCACTCTAGTTTACAATTTACACAGTGACGGGTTTATCTGAAATCTCACTGCT
1001	50036_x1	AA_AB	Y	8	a2	83.935	NA	TGCAGGGCAGTGTGCCAGTCTGTGTACCCATTCACCCCACAACAATGCCACTGACAGGGAGAGAGAGGAGACAGGGTTATATATTGCACCTCTC
1002	72581_x1	AA_AB	Y	8	a2	83.935	NA	TGCAGGAGATGACTGTACACAAGATGAGAGTGGAGCAGCAGCCATTTTTACCATCCAATTAGATGACTACCTGGGTGGCAAACCTATTCAGTAC
1003	66942_x1	AB_AC	Y	8	a2	83.935	NA	TGCAGGGTTATGGCAGCCTAATCCCCAATTGTGTAAACAAAGTGCAATGTAATTCTGGATGTACAAGAGCCCATAGTTCCTGGTATGAACACGT
1004	66942_x2	AB_AC	Y	8	a2	83.935	NA	TGCAGGGTTATGGCAGCCTAATCCCCAATTGTGTAAACAAAGTGCAATGTAATTCTGGATGTACAAGAGCCCATAGTTCCTGGTATGAACACGT
1005	34116_x1	AB	N	8	a2	85.01	0.82	TGCAGGTAGTGGAAGAGCGGAGAGTTCTGGAAAGAGAGAGAGGGGAGAGTGTGTAGAGAGAGCAAGATAAAGAGAGAAAGAGAGAGAGAGGGGG
1006	34700_x1	AB	N	8	a2	85.01	0.84	TGCAGGCTAACCAATGTATCAGCACGATGTGTAAAGCAATGTACAAAAACATTTAAGAGTTGAACAGAGTGTCAGGGACAGAGACCTTTTGTCT
1007	37095_x1	AB	N	8	a2	88.24	0.82	TGCAGGTAACATGGAAAGTCATCCTCAAACTTGCTCGCTTGTGGCCACCGGCACGGTATCGACCACTGTCCTATGTCCTTGTCTGACATCCGTT
1008	78778_x1	AA_AB	Y	8	a2	88.24	NA	TGCAGGATGTTGAGGAGGAACTGTGGGAGCATATGGTGAGAGGAAGCACTGCTACGGAACCCTCCTCTTCAAAGCAGCCATGCAGCAGCGTCTG
1009	39973_x1	AB	N	8	a2	89.316	0.9	TGCAGGTCGTCCTCGGAGGCGGCGAGCTGCAGTCGCAACACAAAACAGGGATCGCTGTTTCTGGGGGGCTCTGGGATCCTCAGTACTCTCTCTC
1010	75691_x1	AB	N	8	a2	89.945	NA	TGCAGGTAAATCTCCCCAACAGCCTGCTCAGAGTCTGCCACACACACACACACACACACACTCACACAAACACACACACACACACACACACACA
1011	44117_x1	AB	N	8	a2	90.449	0.9	TGCAGGGTAGAGAGGGCATGCCCCCCCATGCTAACCAATGTCAGGCTACTCTACTCAGGCACTCTGCACCCTGACAATAAGCACAGGAGGCAGG
1012	31696_x1	AA_AB	Y	8	a2	90.449	NA	TGCAGGGATTCCGTGGTAGAGCACCATTTTAGGTAACACGCTGTGCCACTGTAGGCTCAATTAGAGTGGAGATGACGACCTCACGAAGGCCTGT
1013	78797_x1	AA_AB	Y	8	a2	92.601	NA	TGCAGGGAGAAGGAGGAGGGGTAGGAAAAACATAGGTTAGTGGACGACCCAGAGTAGGGGGCAAAGGTCAAGGGAAGGTTATCCCTAACCTTGT
1014	83176_x2	AB_AC	Y	8	a2	92.601	NA	TGCAGGGTTGAAATATGCTTTTCTCTTTGTTTACTCGGGTGCTATCCTCAGATAATAGCATCGTTTGCTTTCGCCGTGAAGCATGTTTTAAATC
1015	83857_x1	AA_AB	Y	8	a2	93.437	NA	TGCAGGGAGAAACTTTGTAGTGGGGCAGGGGGAAAAGAGGGAAGAGCATCGGGGCTAGAAGGGCTGGAAATGAGGAAATGTTGGACGGGCAAGG
1016	58528_x1	AA_AB	Y	8	a2	93.678	NA	TGCAGGTATGGGGTGTTTGCCCACGAGTATAATTCATTGGTGGTGACCTGGATGGAATTATGCGACCCTTCGTTAACTACTTCAAAATGGTGAA
1017	79282_x1	AA_AB	Y	8	a2	94.719	NA	TGCAGGCTGGAATGTACACACACCGCCTGAGCAGTTGAATACAGAAGACACACACATGCGTGTAATTCACCATAGAGCATTGTGTTAGAACAGT
1018	10036_x1	AB_AC	Y	8	a2	94.719	NA	TGCAGGCTGCTCTCTCACGCTGCTCTCGCTCTCTCTGACTGCGTAGCTGAGAAACACTCACTCACTCACTCACTCACTCACTCACTCACACACA
1019	61264_x1	AA_AB	Y	8	a2	95.79	NA	TGCAGGTATCTTTGCCTTCAAGTGTGTGAGGGCAGAGGAGATGTTCAACGTGCTGCAGGACATCATGCACAACAACAGCATCAGTGTAGTGGAG
1020	21226_x1	AA_AB	Y	8	a2	96.851	NA	TGCAGGAGGCCTTTTGCCTTTTGGTAGGCCGTCATTGTAAATAAGAATTGGTCTTAACTAACCTGCACAGTTAAATAAAGGTTAAATAAAATAA
1021	32914_x1	AA_AB	Y	8	a2	96.851	NA	TGCAGGACTGTGGGTGGGAGTGGTACTGGCACTTGGGCTTCTAGCGCTTACATTCCATGATCATTGTCTTGGCAAACACTACACGGTGCAACAT
1022	34914_x1	AA_AB	Y	8	a2	96.851	NA	TGCAGGTTCCTCTCAACTACACACTGATTAAGACCTGACGAGGGTAGACTGGCAACAGATGCCATCACTCCTCACTGACTGACTGGCTGACTGA
1023	62295_x1	AA_AB	Y	8	a2	96.851	NA	TGCAGGCTTTCTGCTACCAACACCAGCAGGGGAGCGCTAAAGGCTAATTCATTAGCAGTACAGCAACAGTGTCAGGGCCTGTAGCCGTGTTTAG
1024	67425_x1	AA_AB	Y	8	a2	96.851	NA	TGCAGGGAGGAAGGAAACCGCTCAGAGATTTCACCATGATGTCAATAGTGATTTTAAAACAGTTACAGAGTTTAATGGCTGTGTTAAAAGAAAA
1025	73974_x1	AA_AB	Y	8	a2	96.851	NA	TGCAGGGAGCCCTGCCCCCCAGTGGCAGAGGAGGGGTACTGCGAGGAGGAGGCAACCAGGGGCTGAGAGGAGGCTAACATACCGGCCTGACCCT
1026	89212_x1	AA_AB	Y	8	a2	96.851	NA	TGCAGGCTGCGCAGCAAACAAGTGTCCATGATTCAAACTATCTGGATATCCGATAAAATGTCATGATATTATTTCTAATGCCTATCCCTAATTT
1027	81166_x1	AB_AC	Y	8	a2	96.851	NA	TGCAGGTGGAATAGCTTGCTGGGAGCAGAGCTGACGAGTCTAAGAATAGTTACCCTGCTGGTTGATGCTGAGAGGACCACAGCTAGACTATCCT
1028	9756_x2	AB_AC	Y	8	a2	96.851	NA	TGCAGGCTGACTCCGGTCGTCAGTTGAACAGTGTTTTCTCCGACACATTGGTGCAGCTGGCTTCCGGGTTAAGCAGTGGGTGTTATGAAGCGTG
1029	42057_x1	AA_AB	Y	8	a2	98.011	NA	TGCAGGAGGTCTTTTGGTGTGCCGTCATTGTAAATAATAATGTATTCTTAACTGACTTGTCTAGTTAAATACAGGTTAAGTAAAACATTTCAAA
1030	47937_x1	AA_AB	Y	8	a2	99.087	NA	TGCAGGTTTTAACACAGAGGCTGAGCGGAAGACTGAATCTGCAGGTTTTAACACAGAGGCTGAGCGGTAGACTGAATCTAGAGGTTTTAACACA
1031	77367_x1	AA_AB	Y	8	a2	99.087	NA	TGCAGGGGGAGACACCACAGAAAGACAGACAGTTAGACAAGGCTGATGAATCAGTATACATCAGATCTCTCCATCCGGGTCTAGCTAGCAGCAG
1032	27320_x1	AA_AB	Y	8	a2	100.16	NA	TGCAGGTGTGATGTTAGGATGTACTGGTCCTGTGCAGGTGTTACACGTGGTCTGCCACTGCGAGGACGATCGGCTCTCCGTCCTGTCTCCCTGT
1033	32645_x1	AA_AB	Y	8	a2	100.16	NA	TGCAGGAACAGGTCACTGCTTTGATGTTTGCAGAGAACGAAAGAGAGAACGAAAGGTTCTTTGCACTCTGGGAGGATAACAGTGTGGAGTTGTC
1034	42884_x1	AA_AB	Y	8	a2	100.16	NA	TGCAGGCTGACATCGTCGTCAGTTGAACAGTGTTTCCTCTGACACATTGGTGCGGCTGACTTCTGGGCTAAGCAGGCGGATGTTAAGAAGTGCG
1035	60504_x1	AA_AB	Y	8	a2	100.16	NA	TGCAGGTGTGTGATTTTGACACCACTACCTTTCTCTCCATGATAAGTTGCTGATCAACAGGCTACAGAACATGATTATCCAGATCACGTGCACT
1036	65347_x1	AA_AB	Y	8	a2	100.16	NA	TGCAGGTTCAGTCTACCGCTCAGCCTTTGTGTTAAAACCTCTAGATTCAGTCTACCGCTCAGCCTCTGTGTTAAAACCTCTAGATTCAGTCTAC
1037	73706_x1	AA_AB	Y	8	a2	100.16	NA	TGCAGGGGGAGATAGAGGGCAAGGGGGTAAAAGTGTAGGAAGTTAGGGGGGCATGAGGAGGCAACAAGAAAGTGGTGAGTGTTTACAGAATGCA
1038	75624_x1	AA_AB	Y	8	a2	100.16	NA	TGCAGGAATACACAGGTTATAACAGCTCCATGATAGAATACACAGGTTATAACAGCTCCAGACATTATACTGCTCCCTGATGGAATACACAGGT
1039	75898_x1	AA_AB	Y	8	a2	100.16	NA	TGCAGGAGACCTGGTGGGCCCCAACCTCCTCTCAGACTGTCTGAGCTGCTGGTATAGAGATGGTCTGGCTCTGGTCTGGTGGGCCCCAACCCCC
1040	90883_x1	AA_AB	Y	8	a2	100.16	NA	TGCAGGCCTCTCTCTATCGTCGCTCTGGTATAAATGTAGAAAGATCCGTTCTCACACAGCTCTCCATCCCAGTCCTGTCTCCGGGGCCTGTTAC
1041	33447_x1	AA_BC	Y	8	a2	100.16	NA	TGCAGGTTCATGCTCTACAACATCAGCAGAATACGACCCTACCTCAGACAGGAAGCGGCTCAGGTCCCAATCCAGGAACTTGTCCTCTCTCGTC
1042	37584_x2	AB_AC	Y	8	a2	100.16	NA	TGCAGGAGGCCTTTTGCATTTTGGTAGGCCGTCATTGTAAATAAGAATTTGTTCTTAAATGACTTGCCTAGTTAAATAACTGTTCAATTCAAAA
1043	38553_x1	AB_AC	Y	8	a2	100.16	NA	TGCAGGAGTTGGTGTCCCTGGAGGAGTTGGTGTCCCTGGAGGAGTTGGGGAGTTGGCGTCCCTGGAGGAGTTCGTGTCCTGGACGACTTGGTGT
1044	69396_x1	AA_AB	Y	8	a2	101.326	NA	TGCAGGCTACGAGGGACCACGCTGTGGGATCAGTGAGTTACACTTTACCTAACAACTCTACTACTACTACTACTACTACTACTACTACTACTAC
1045	69336_x2	AB_AC	Y	8	a2	101.511	NA	TGCAGGAGCTACTGCCTGCTGAGAGCCTCCCCAAACTGAGGTACCTGTAGTAATGCTGGGGGTGGTGGTGGTGGTGCTTTTGGTGATGCTGGTG
1046	62943_x1	AB	N	9A_(X2)	c	0	0	TGCAGGGCTCCTGTTCTTTAATACAGCCAGAGCATTCTCAGTCAGTGGAGCCTGAGTAGATGTGATTGGGAGGGAATGGATCACACAATGTATC
1047	9673_x1	AB	N	9A_(X2)	c	0	0	TGCAGGCTAATAAATTTAAAAAATCACTTTTTTGTGGAAATGGTCTAAAATTATTTTTGGGGTCCTTTCCAGAATGTCGCCAATTCGGCATGTC
1048	81251_x1	AB	N	9A_(X2)	c	0	0	TGCAGGACTTGCTTTGTGGAGTGTGGTGTCAAAAAAGCACAAGAACATCTCTTTATTACAGACAGACCTCTCCCCATCTTTATAAGCATTGAAT
1049	65859_x1	AB	N	9A_(X2)	c	0	0.01	TGCAGGCCCTATAACTGCCTTTATACAGCGCTGTGCATTTTGTTGTGGATATTGATTTCGGTCTTTGCAATGTCTTCAACAACACATCCCAGGT
1050	39054_x1	AB	N	9A_(X2)	c	0	0.03	TGCAGGACAGGTACCACATGAGGATGTGCTGTGACACACCGCCCCAGACCATGACTGACCCTCCACCTCCATATAGATCCCGCTCCAGAGCACA
1051	80060_x1	AB	N	9A_(X2)	c	0	0.04	TGCAGGATCGTCTGAGACCAGCCAGACAGCTGATGAAATGTATGTCTGTAATTTATGTCTGTAATAAAGCCCTTTTTGGGGGAAAAACTAATTC
1052	44216_x1	AB	N	9A_(X2)	c	2.068	0.04	TGCAGGGTTGAAATATGCTTTCTCCCTTTTGTTTACGGAGGTGCTATCCTCAGATAATAGCATTGTTTGCTTTTCCCGAAAAGCTTTTTTTAAA
1053	71087_x1	AB	N	9A_(X2)	c	2.429	0	TGCAGGACAATAGAAACACCAACAACAACCACTCACATTCCAAGTATTCTGAAGAGCAAGTTTCCACCCACTTTCTAGTTGTTATAAAGTTCCT
1054	26360_x1	AB	N	9A_(X2)	c	2.602	0.08	TGCAGGAAATATTCAGGGCACGGAGCCTCCAGCGACGGTTCCCAGTCCGGAGCCTCCAATGACGGTCCCCAGTCCGGAGCCTCCAACGACGGTC
1055	41382_x1	AB	N	9A_(X2)	c	3.715	0.1	TGCAGGATTACTGTAGGATTTTTTTGTAAGGGTATAGAAAACACTATATAAAGCTACTACATGTAAATGAATAAGGGAGTTCCAAATCGTTTTT
1056	77488_x1	AB	N	9A_(X2)	c	4.79	0.09	TGCAGGAGGCCTTTTGGTAGGCCGTCATTGTAAATAAGAATTTGTTCTTAACTACAATTACTATTATTATTCAATTAATAAAAAATACATTTTG
1057	265_x1	AB	N	9A_(X2)	c	4.79	0.1	TGCAGGGACGGGGGCTGGGATAAAAAAAAATATATATAGGACAAAACACGCATCACGACAAGAGAGACACCTCAACACTACAGAAAGAGAGACC
1058	8427_x1	AB	N	9A_(X2)	c	4.79	0.1	TGCAGGCTCTAGTTTTGTCTTAACCACATGACTGGATAATAATCAAGATCGGTGCTGCAAAGTAAAAGACCTTGTTAAGCTGCAGCTGGCCCAG
1059	82471_x1	AB	N	9A_(X2)	c	5.027	0.1	TGCAGGATGACTTCGGTCGTCAGTTGAACGGTGTTTCCTCTAACACATTGGTGCAACTGGGTTCAGGGTTAAGTAAGAAGCAGGGATTGGTGGG
1060	83312_x1	AB	N	9A_(X2)	a1	6.016	0.12	TGCAGGCTCTAGTTTTATTTGATCTTGATTATTGTCCAGCCATATGGTCAGGTGCTGCAAAGAAGAAAAACTGCATCTGGCCAGGAACAGAGAG
1061	64669_x1	AB	N	9A_(X2)	c	6.016	0.09	TGCAGGACTTTAGGAATATGGTTGTCTGCCCCTGCTGTGGGCTATATGTAAAAAATATTAAAAAAACGCAGCAATTCAAGAGTTGCATTCATCA
1062	79052_x1	AB	N	9A_(X2)	a1	9.246	0.12	TGCAGGCAGGCAGGCAAGCACACTGTGATGTAATCAATGTCCCTATTTGAAATCAATGCTCTCTCAGAATCAATAAAGGTATGTGCTTACTTTG
1063	21707_x1	AB	N	9A_(X2)	a1	9.246	0.16	TGCAGGGGTCGAGTCTGGGTCCTGTACTTTTTACTATTTACATTAACAATATTGACTTGTCTGTTAATCAGGATAGGGTCTATTTTTCTCCACT
1064	10240_x1	AB	N	9A_(X2)	a1	9.246	0.16	TGCAGGTATATCAATAAGTGGAGAGTCTATAATAAAGGAATAAGACAAAGAGAGAGTGTTTTTTGGGGTGTGCCTCAGGGTGTGCCTCAGGGTC
1065	87106_x1	AB	N	9A_(X2)	a1	9.246	0.16	TGCAGGGCACCTTTCGTAATATCCAGGAAACCTGATTTAACACCATCAGTACAGTGGTTCCTCCTTTAAAAGTTGTGAGCTTGCACTGTGGGAC
1066	6562_x1	AB	N	9A_(X2)	a1	9.246	0.17	TGCAGGAGGCCTTTTGGTAGGCTGTCATTGTAAATAAGAATTTGTTCTTAACTGACTTGCCTGGTTAAATAAAGGTTAAATTAATAAATAAATA
1067	36097_x1	AB	N	9A_(X2)	a1	9.378	0.14	TGCAGGAACGGGTGCTGGGATTTAAAATAAATCAAATATAAATATAGGACAAAACACACATCATGACAAGAGTGACAACACAACATAGAGCCCT
1068	44250_x1	AB	N	9A_(X2)	a1	16.609	0.18	TGCAGGCTCATCCTGACATGACCCTCCAGCATGACAATGCAACCAGCCATACTGCTCGTTCTGTGCGTGATTTCCTGCAAGACAGCAAGAAGAG
1069	24035_x1	AB	N	9A_(X2)	a1	17.379	0.11	TGCAGGAGAGGGAGAGAGAGAGACGGAACACTGGCTAGCAGACCTAATCCCCTTATTAAAGCTGAGTCTGAACATGCATCCCAAATGGCACTCT
1070	79781_x1	AB	N	9A_(X2)	a1	18.707	0.21	TGCAGGACACATTAACACACACAAATCCCATTCCTCCACTGCTCTGTGGTTGCTTGGAGCCCCAACAATTGTCATGTCCTTGCTAATGATTCAT
1071	3414_x1	AB	N	9A_(X2)	a1	18.707	0.23	TGCAGGGTTGTACATAAAAGCCAATGGCATTATAATACCTATCATTTACACAAGTAAAAATCACATTTTTTTCCCCTGTTGCGTTCTAAAACGC
1072	20203_x1	AA_AB	Y	9A_(X2)	a1	18.707	NA	TGCAGGAGAGCGAGACGGAACACTGGCTAGCAGACCTAATCCCCTTATTAAAACTGAGTCTGAACTTTCATCCCAAATGGCACTCTATACAGTG
1073	41068_x1	AB	N	9A_(X2)	a1	25.522	0.3	TGCAGGACTTTCCTCTGTGTTGTGCTCGTCTCTCCCAGTGTCCCTAGGCAAAAGGTGTGTCAACCCAATTCTAAAGCAGTCTCTTAACATTTGG
1074	90908_x1	AB	N	9A_(X2)	a1	25.982	0.27	TGCAGGCACAGAAAGAAAAGAGAGATAAATGTTCAGGTCGAGACCCAGTAGACTGCACTCGTGAAAGAAACTCAGCCTCGACTCAGCAGGCCAA
1075	20652_x1	AB	N	9A_(X2)	a1	31.029	0.32	TGCAGGTCACCTGTGGAGACCAGCAGGCCAGGACTGGCACGCTGGCCACCCTGTCTCCCGCCACTAGCATCCCTACCTACATCACTGCGCCCAC
1076	331_x1	AB	N	9A_(X2)	a1	31.029	0.34	TGCAGGTGAGATATTTAGCCCTGAATGTGATTTCCAGAGAAAACTTTCTCACCCATTAGTCAGCTGTTGTCACTAGGGCTGAATGGCGTGAACC
1077	10815_x1	AB	N	9A_(X2)	a1	32.105	0.35	TGCAGGAGCAGCTCCAACAGCTATCCAACAGTACGTCCCCCAAACACCACACATACATTTACATGCCATCCTTACAGGTGCACCTGTTTTATTT
1078	45406_x1	AB	N	9A_(X2)	a1	32.655	0.36	TGCAGGAGACCCCGTCCAACAGCGCTGCCTACATGCACAACAAAGTCATCACAGTTACAGAACAGGTGCTGGGCTTGGTCTCACTGTTTCAGAA
1079	65758_x1	AB	N	9A_(X2)	a1	34.313	0.39	TGCAGGATCGTCTGAGACCAGCCACCCGAAAAGCTGATGAAACTGTGGGTTTGCACAACAGAAGAAGTTCTGCACAAACTGTCAGAAGTAAGCT
1080	32403_x1	AB	N	9A_(X2)	a1	34.313	0.39	TGCAGGTGAAGAGGCCGGATGTGGAGGTCCTGGGCCGGCATGGTTACTCATGGTCTAAGGTTGTGAGGCCGGTTGGACGTACTGCCAAATTCTC
1081	546_x1	AB	N	9A_(X2)	a1	34.313	0.39	TGCAGGGCTCCCGTACAGAGAGAGGAGGATAAACCTCTCTAGGATTCAGTGGGCCTGCATACTTAATTCATCTTATTCAGTTTTTCTAGGAAGT
1082	36611_x1	AB	N	9A_(X2)	a1	34.313	0.4	TGCAGGTCAAGTTGAGTATTAACTTACCGAGCAGAGGAAGGGAGCATGAAACGCTAGATAGAGAGGGAGAGTGGAGGAAGGGAGCATGGCACGC
1083	73770_x1	AA_AB	Y	9A_(X2)	a1	34.427	NA	TGCAGGACAGTGAGGTACCGGAGGTCCCTCCCCCCTCTGGAAATCGAGGGGTCCCCGGCGTACACGATCCGGGCCATTCTGGACTCAAGACGCC
1084	63656_x1	AB	N	9A_(X2)	a1	34.547	0.4	TGCAGGTGGAAAGCTCCTTCAGCTATTTAGAGATTTATGCCATCAGCATTGAGAGTCTTAATCAGGTAAACCAAATAATGTCCTTGTATATGTG
1085	86499_x1	AB	N	9A_(X2)	a1	38.802	0.5	TGCAGGCTCCCACTCCTATTGGCTCAATGCTGGAAGGAGAAAAGAAGCTGTTAAATGTGTGTGAGAGAGAGAGAGAGAGAGAGAGAGCTGGGAC
1086	74810_x1	AB	N	9A_(X2)	a1	38.802	0.52	TGCAGGGTTGCCTTATTCGTCGAGGTGTTATAAGTTCACTAAAGGAATTTGATATAATGTGCAAAAGCACCAAGGCTATGTACAAATATAAATG
1087	39052_x1	AB	N	9A_(X2)	a1	38.802	0.53	TGCAGGATCGTCTGAGACCAGCCACCTGATGAAACTGTGGGTTTGCACAACTGAAGAATTTCTGCACAAACTGTCAGAAAACCATCTGATGGAT
1088	37961_x1	AB	N	9A_(X2)	a1	38.802	0.55	TGCAGGTGGTGGTGGTCAGAGACAGGAAAGAAAAATATCATGTGGGAGCTCTCTATAGTAACTCCTCTCATGATCAAAAAAGTATTTTGTCAAG
1089	35586_x1	AB	N	9A_(X2)	a1	38.802	0.56	TGCAGGGCAGAGGAAGTGCCCTTGTACAGAATGGGAAGGACAGGGACTTGCCTGGCTGCAGATCACATTGATGTGTGGGATGTCAGTCTGGGAA
1090	44614_x1	AB	N	9A_(X2)	a1	43.682	0.7	TGCAGGACACAGATTTAGATTTGACCAATTAAATGAGACGTGTCAGTCCCAACAACACTGATGATCCATGATGTGTTGGAAGCGCCACAACATA
1091	44591_x1	AB	N	9A_(X2)	a1	44.319	0.54	TGCAGGGTGTATCTTAGAGTCAGCCTCTCCCCTGCTCTGCTCCAAGAAATACTGCTTCTCCACGCGCCACACAGCACTGCACCGCACAGTGCAG
1092	60977_x1	AB	N	9A_(X2)	a1	44.941	0.7	TGCAGGTAGGTGTGGTGCATCTGTGACCAACTCCTGGGTATAGCAACAATTTCTGCGCTTGCAGCTTCATATTCTATGTGTCTATGACCATGTT
1093	69837_x1	AB	N	9A_(X2)	a1	48.695	0.74	TGCAGGGAGAAGTGGCAGGATTAGGGCATTGTGCATAATGATTAACTAAACAGTGAAAATCTGGTGGAAAAAGCCAGACTATCTGTTCATTGTA
1094	72117_x1	AB	N	9A_(X2)	a1	48.695	0.74	TGCAGGATCTCCAGAGCTGCAGTGTTCCCGTCGTAACGCTTCGGCTTCACCAGCACGTCCTCCACCGTGAACGCCTGCCGCGGGTCAAAGTAGG
1095	78082_x1	AB	N	9A_(X2)	a1	50.847	0.78	TGCAGGCAACCTGCCCTACACAAGGAAACGCTAGAGCGCGATGAGCCAAATAAAGCCCCCCTGGCCAAACCCTCCCCTAACCCGGATGACGCTG
1096	13307_x1	AB	N	9A_(X2)	a1	52.999	0.75	TGCAGGGTTCGCTGGGAGGCCAGGTACAACATTGTCTATGGTAAATAAATTAGACCTGGCTGGTTAGCACTGACCTAACTCCCAGACCTGCATG
1097	32732_x1	AB	N	9A_(X2)	a1	56.228	0.73	TGCAGGGGTCACAGAGCAAGGTCAAAGGCCACCTTACCAAATCCTGATTGGGATGCAATGCTTTACTAGCTTTATCAGACCTGATACAGTACCA
1098	61994_x1	AB	N	9A_(X2)	a1	56.228	0.73	TGCAGGGTTGGAGACAATTATTATGTGATTTGAAGAGGTAGAGCCTGGTGTATAAAATATGTTCTCTCTTTCACTGACTCTCTCTCTCTTTAAC
1099	37894_x1	AB	N	9A_(X2)	a1	56.228	0.74	TGCAGGCCACAGCAGGGGGGGCTGATAAAGTAACCCCTGCATGTATTCTGAGATTTATGAGACTGATTTTGAATTTGGTAATATTTGTCTTGTG
1100	4461_x1	AB	N	9A_(X2)	a1	56.228	0.77	TGCAGGCAGTCACTGAGTCCGAGGTGCTAGAGGAGCTCCTGAATCTTGACCCCCAAAAAACATCTGGTTCACCGCCAAGGCTATCTCCGACCTT
1101	32115_x1	AB	N	9A_(X2)	a1	56.228	0.8	TGCAGGGGCTGTGGCCTGGGTTTATGGCAACACAGGGAACCAACACATTGACTGTAGTACTCACGCTGGTTAAATATTGAACCACTGCTACTCA
1102	45418_x1	AB	N	9A_(X2)	a1	56.228	0.8	TGCAGGGGTTCCCAGTCCCGAGCCTCCTGCGAGGGTTCCCAGTCCCGAGCCTCCAGCGAGGGTTCCCAGTCCCGAGCCTCCTGCAAGGGTTCCC
1103	6368_x1	AB	N	9A_(X2)	a1	56.228	NA	TGCAGGCTGTCTTCGGTCGTCAGTTTAATGGTTTTTCCTCTGACACATTGGTGTGGCTGGCTTCCGGGTTAAGCGGGCGAGTATTAAAAAGCGT
1104	One_RAG3-93_x1	AB	N	9A_(X2)	a1	56.228	NA	#N/A
1105	75670_x1	AB	N	9A_(X2)	a1	60.556	0.73	TGCAGGACATAGAGGAGACGATGAACACGGCGCTGAACGAGTTGCGTGAGCTGGAGAGGCAGAGTTCGGCCAAGCACGCTCCCGATGTTGTGCT
1106	43789_x1	AB	N	9A_(X2)	a1	60.717	0.82	TGCAGGGTTGAAATATGTTTTTCTCTCTTTGTTTACAGAGGTGCTACCCTCAGATAATAGCATCGTTTGTTTTTGCCGAAAACCCTTTTTGAAA
1107	85185_x1	AB	N	9A_(X2)	a1	60.936	0.7	TGCAGGCTCTCCTTCACTGCTGACGTGAGCTAAACGTGTCAACCCTCGCAGGGCTGCAGGCCCAGCCGCATCCCCAGAGCATGTGCAGACCAGC
1108	70064_x1	AB	N	9A_(X2)	a1	61.089	0.78	TGCAGGCTGTGCTGTGCCAAGCAGAGTGGGCACCCACCCGCAGGCAGCATCTTTAATCTGCTCCTGCACAGGAAATCAATAAGTGGCCAAGAGA
1109	62449_x1	AB	N	9A_(X2)	a1	61.251	0.75	TGCAGGAGGCCTTTTGGTAGGCCGTCATTGTAAATAAGATTTTGGTCTTAACTGAGTTACATAGTTAAATACATAAAATGATGTATACAATTAG
1110	43756_x1	AB	N	9A_(X2)	a1	61.251	0.75	TGCAGGAAGGGTACCACATGAGGGAGGAGGATGACTTCCCTATAACGCACAGCATTGAGATTGCCTAATATGACAACAAGCTCAGTCCGACGAT
1111	19059_x1	AB	N	9A_(X2)	a1	61.251	0.79	TGCAGGTCATCAAAACCGACCTTGTCAAACACCGGAGTCACCACAGTGGTCCTGTCTGCTTTGATCCTGGCTAGCAGTGGCTCTGCCCTGTAAG
1112	67942_x1	AB	N	9A_(X2)	a1	61.251	0.79	TGCAGGGGGTGCTAAATGCTAACAAAGGAAACTGCTGTCATGCTCTCGCTTTTGGCCAGCAGGGTTGACTGCAGTGACGCATCTTATCTATCAC
1113	20222_x1	AA_AB	Y	9A_(X2)	a1	61.251	NA	TGCAGGATAGACAGGATTACTACAGGGTCCAGGCCCCTCCAGGATAGACAGGATAACTACAGGGTCCAGGCCCCTCCAGGACAGACATGATTAC
1114	18040_x1	AB	N	9A_(X2)	a1	61.386	0.75	TGCAGGGAGCATCACAGGCTGAGGAATAGCATTCTTAATCCAGTTAACCACACTGCAATGCAAGACAGATGGGAAGAAAACAGACAGAGGAATA
1115	66492_x1	AB	N	9A_(X2)	a1	61.705	0.65	TGCAGGAGGGCGGCTCCCTAGGAACAGGGCCGGAGCGAAACCCTTGCAGGAGGGTGGCTCCCTTAGGAACAGGGTCCGAGCGAAACCCTTACAG
1116	71502_x1	AB	N	9A_(X2)	a1	62.361	0.72	TGCAGGAGCTAGCTTGCTAAATCATCCCTTTCCTAAGCCGTGGATCGAGATGTGGATTTGGACTTGTGGTTTTGACTTAATTCTCTGTATAGGC
1117	18999_x1	AB	N	9A_(X2)	a1	62.961	0.74	TGCAGGCTAACTTCGGTCGTCAGGTGAACAGTGTTTCCTCCGACATGTTTGTGCGGCTGGCTTCATGGTTAAGCAGGCGGGTGTTAAAAAGCAC
1118	78568_x1	AB	N	9A_(X2)	a1	63.734	0.77	TGCAGGCTAATCCTGACATGACCTTCCAGCATGATGCTACCAGCCATACTGCTCGTTCTGTGCGTGATTTCCTGCAAGGCAGGAATGTCAGTTT
1119	75334_x1	AA_AB	Y	9A_(X2)	a1	63.734	NA	TGCAGGTACGGGGCCTTCGGGGCTCCCCCTCCACCCAGCCAGCCCCCACCAAGCCAGCCAAGGATGTTCAGCAACGCACCCTACCTGACCAACT
1120	41705_x1	AB	N	9A_(X2)	a1	64.815	0.73	TGCAGGCACGCCATCATTACATTTGTCCATTATATATTGTAACAGAGGTAATTATTAGGCTGGGAATGGTTAAGACAATGATTTCTCTCAACAG
1121	28002_x1	AB	N	9A_(X2)	a1	66.969	0.75	TGCAGGTTCATGCTCTTCAACATCCATAGAGTACAACACTACCTCACACAGGAAGCGGCTCAGGTCCTAATCCAGGAACTTGTCATCTCCTATC
1122	12131_x1	AB	N	9A_(X2)	a1	68.041	0.53	TGCAGGAAGGTGTTGGGGAATAATCAGAATAGTTTGGTAACATAGATAAGATGTTTTATTTTCATTATATGCTTGTGAGTTACTTCTCATTTAG
1123	26081_x1	AB	N	9A_(X2)	a1	68.041	0.7	TGCAGGACATTCTGAACTGTGCCTAAATCAGATTTGATCTTGCTAACTTGGTGGTCAGCCATCACTCATTAGGCTTTCTTTCTTTCTCTTTTAG
1124	9570_x1	AB	N	9A_(X2)	a1	68.041	0.7	TGCAGGAGAGGGCACACCTTGGGGACTGTGGTCCTTCAGAATCTTCTGCTTCTCCCTACTTACATCAGACAACAAAAAAAACAGATTATTTAGA
1125	43373_x1	AB	N	9A_(X2)	a1	68.041	0.74	TGCAGGAATTACATTTTTTTATACATAGCCCCCCAATTTTCGGGGCTCAAAAGTAATTGGACAAACTAACATAATAATAAAAGTATTTGTGAGT
1126	28286_x1	AB	N	9A_(X2)	a1	68.041	0.77	TGCAGGTTCATGCTCTAAAACATCCGTAGAGTACGACCCTACCTCACACAAGAAGAGAAACATCTGTAGATTACCACCCTCCCTCACACAGGAA
1127	61730_x1	AB	N	9A_(X2)	a1	68.041	0.77	TGCAGGGCTTCTTTTTAAACAAAAACACAATCACTCACAGCCCCACAAATATGTTATGTCCATAGGCTACTGTATATTAGTAATAATATAGCAG
1128	89813_x1	AB	N	9A_(X2)	a1	68.041	0.77	TGCAGGAAGTTGGTACATTATACCGTGTTCTCTGCCTGGATTTACTATCATCTTAACTCGATGCCTGTTCTGGCAGCGAGAGAGCAGAGTCTAC
1129	83962_x1	AB	N	9A_(X2)	a1	68.041	0.78	TGCAGGACATGTTTTGTGGAGTGTGTTGTCAAAACTCGGAGCATCTCTTTTATTACGGACAGACCTCTCCCCATCTTTATAACCATTGAGTCTA
1130	74646_x1	AB	N	9A_(X2)	a1	68.041	0.78	TGCAGGTAAAACATTTTGATTTCTATATAGTATCAGAAAGACCATAGTCTTCCGTTTACAAATGTAACTTTATCCAATAATATCCGTGCTGTCC
1131	85521_x1	AB	N	9A_(X2)	a1	68.041	0.79	TGCAGGGGGCAGAGTGACAAATACACACTGTTAGAGACAGTTCACCACAGCTCCGTATAGGAAAGTAGCAGCAAGGTTTCTATTTCAATTCAGT
1132	90569_x1	AB	N	9A_(X2)	a1	68.041	0.79	TGCAGGGGGTCTCTCTGTGTGTTTACGCATGCATGGCTTTGTGAATGTGTTAGGCTATCGTCTAGGCCAAAGTGTGTTTTATAAGATTATAGCG
1133	18082_x1	AB	N	9A_(X2)	a1	68.041	0.79	TGCAGGACCACAGGACACCCTTTGGATATTGAATTGCCACTGCCATATCACCTCACCTTCAGAACCTAAGGATTCACACCATATGGCCAAGCTG
1134	81455_x1	AB	N	9A_(X2)	a1	68.041	0.79	TGCAGGGATCATAAACAAAAACATATGCAAAAAAATGTATGCACTCACTCTATTGCACGTCACTTTGGTTAAACGCGTGAGTCTGCTTAGTGGT
1135	75283_x1	AB	N	9A_(X2)	a1	68.041	0.79	TGCAGGCTAATCAAAGCCTAACCGACACATTGTATTGATTGCTTTACAACACTCAGTGAGCCATAGCCTTCTTGACAGACAGGTATGTGATTAC
1136	74191_x1	AB	N	9A_(X2)	a1	68.041	0.81	TGCAGGAAGCTTGTGCACGTCATCTCTAGCCGACCCTGTCAGCTACCTTCTGTGCCCAATCAATGAGGAATCCAAGTGCTGTATTAAAATGAAT
1137	35144_x1	AB	N	9A_(X2)	a1	68.041	0.82	TGCAGGAATTGAATCCACAACCTCAGTGTTGCCAGCGCCATGCTCTTTCCAACTGAGCCACACAGTGCCATTCAGCACAGAACACTATCCATCA
1138	20262_x1	AB	N	9A_(X2)	a1	68.041	0.82	TGCAGGAAGGTGAACCTCCGTCCAAGTCTCAAATCTCTGGAAGACTGAAACAGGTGTTCCTCAAGGATTTCCCTATATTTAGCACGATCCATCA
1139	43686_x1	AB	N	9A_(X2)	a1	68.041	0.84	TGCAGGTGAAGCTGGATGTGGAGATCCTGGGCTAGCATGGTTACACATGGTCTGTGGTTGTGAGGCCGGTTGGACGTACTGCTTTTTGTGCATG
1140	81508_x2	AB_AC	Y	9A_(X2)	a1	68.041	NA	TGCAGGATGTTTTCAAATCCACAATCAGAAAACATCTTAGTTATTATTATTATTACCTCATCTTAATCATAATTAGAAAATATGTGCATCATAC
1141	82612_x1	AB	N	9A_(X2)	a1	68.148	0.67	TGCAGGTAATCAATCATCTGTGTCTGTTATTGCAGGCTTTCTGGGGTTTCAGGCTAGGTTTCTGTAAAGCACTTTGTGACAACTGATGATGGGG
1142	34736_x1	AB	N	9B_(X1)	a1	0	0.84	TGCAGGCCAAGCTACAAGGTACAATAGCATGATGGGGATCTACAGATGTGGTAGCCTGGCGTCGAGAATGCATTGTGGTGTAAAGGAGTAACCT
1143	41250_x1	AB	N	9B_(X1)	a1	0.914	0.79	TGCAGGCGCCCGACCCTCCACAAGGAGTCGCTAGAGTACGATGAGCCAAGTAAAGCACCCCCGGCCAAATCCTCCCCTAACCTGGACGACGCTG
1144	83386_x1	AB	N	9B_(X1)	a1	1.516	0.86	TGCAGGATCTTCTGAGATCAGCCACCCGGACAGCTGATGAAACTGTGGGTTTGCACAACCAAAGAATTTTCTCCTAAACTGTAAGAAACTGTCT
1145	66871_x1	AB	N	9B_(X1)	a1	1.934	0.86	TGCAGGTTGGCCCCTAAAAAAACGGAGTTGGTTTGGGAGGTTTCAGAGGCACTCTTGCTCTGAAGAGTCTTGCTCGGTGGCAGAGGACTGCTCC
1146	4232_x1	AB	N	9B_(X1)	a1	2.217	0.84	TGCAGGCAGGCCTTTCTAATCGACCTGGCCGGGGTATCCTGGAAGGATATTGATATCATCCCGTCAGTAGAGGATGCCTGGATATTTTTTAAAA
1147	42090_x1	AB	N	9B_(X1)	a1	2.439	0.85	TGCAGGGACCCGGCAGAGAGACAAGGTTAAATCTGCATCATGTAGCCTACAGCACTGTGGGACTCTGCACACGCACACACACACACATACACGC
1148	32480_x1	AB	N	9B_(X1)	a1	2.624	0.86	TGCAGGTGAAATGTTTGGATGTACCGATCCTGTGCAGGTGTTGTTACACATGGTCTGCCATCTGGAGGACGATCAGCTGTCCATCCTGTCTCCC
1149	85254_x1	AB	N	9B_(X1)	a1	2.798	0.86	TGCAGGTCCAGCAGCTCCAGGTGGTCCTGACTCTCCCTTCTCCCCTGTCTCTCCTCTGGGGCCCTGGAGAGAGATGTGACCAATTACAGCATGT
1150	3925_x1	AB	N	9B_(X1)	a1	2.798	0.86	TGCAGGACCAATTCCAGCAAGAATCCTGGAGGATTTTGATATTCCTGGAGCCATATCAGATAGTGAAACTGCAGGAGGAGATAACGTGTGTATA
1151	33018_x1	AB	N	9B_(X1)	a1	2.798	0.87	TGCAGGACTTGCTTTGTGGAGTGTGGTGTCCAAAAAGCAGAGCATCCCTTTATCACAGACAGTCCTCTCCCCAATCTTCACAACCACAGAATCA
1152	20287_x1	AB	N	9B_(X1)	a1	2.798	0.87	TGCAGGGGCACGCGGACCCGGAGGAGACGACGGCCCCAAAGGCAACCCTGTGAGTCACGTCACATATAACCAAACTTTATTCATTCCACTCTTG
1153	69974_x1	AB	N	9B_(X1)	a1	2.798	0.87	TGCAGGAACGGTGTTTGCAGAGAGAACGACAGGGTGTTGTCTAGGGTCACGCCAAGGTTCTTTGCACTCTGAGAGGGCGACACTGTGGAGTTGT
1154	20723_x1	AB	N	9B_(X1)	a1	2.798	0.88	TGCAGGCTCATCCTGACAATGCCACCAGCCATACTGCTCGTTCTGTGCATGATTTCCTGCAAGACAGGATCGCGAGCCCGGATCGCATACCCAT
1155	71257_x1	AB	N	9B_(X1)	a1	2.798	0.88	TGCAGGCCTACCAGGAATTAAGTTCACTAGTCTAGGCACTAGGGTCATTGCATTCTTGATGCAGCCATAACATTACGTTACAGTACACACGTGA
1156	34757_x1	AB	N	9B_(X1)	a1	3.025	0.86	TGCAGGTGAAGAAGCCAGATGTGGAAGTCCTGGGCTGGCATGGTTACACGTTGTCTGTAGTTTTGAGGCCGGTTGGACGGACTGCCTAATTTGT
1157	18350_x1	AB	N	9B_(X1)	a1	3.422	0.87	TGCAGGATGTGGAGTGGAGTGTGGTGTCAAAAAAGCAGAGCATATCTTTATAATAGACAAACCTCTCCCCATCTTTAGTACCATCGACTCAATA
1158	7184_x1	AB	N	9B_(X1)	a1	4.1	NA	TGCAGGAGTTTTCAGGTAGAATGCTCTGTCTGTGGCTTGTCTCTGTCTCTGACCAGTGGAGAGCACCGTGGCCTCAGGAAGAATCATACTCACT
1159	91183_x1	AB	N	9B_(X1)	a1	4.967	0.78	TGCAGGAGGCGTCTCAGGACTTGGCGGACGTGCCAGATATGCCCTGGGAGGGTCTTGGAGAAGATCATGATGTCGTCGAGATTAACAAAGACAA
1160	89764_x1	AB	N	9B_(X1)	a1	6.347	0.55	TGCAGGAATGGCGAGGATTAAATACATTAAATCTACCTTGAATTGTATTATACATTCACACATGCAGTACCAGTCAAAAATGTGGACACACCTA
1161	67889_x1	AB	N	9B_(X1)	a1	7.274	0.79	TGCAGGTAGTTTGGCAGCCTCATAGTCAGCTGCTAACAGCTCGTTACTGTCACCCAGGGCAACCTGTTACCAAGACAACGAATAAACAGACGAC
1162	78573_x1	AB	N	9B_(X1)	a1	9.092	0.83	TGCAGGGCAGGCAGTGTGCTCCCTGTGATGCGTTGGGCAGACTGCACCTCCCTTTAGCGAACCCTGTGGTTGCGGGTGGTACAGTTGCCATACC
1163	43114_x1	AB	N	9B_(X1)	a1	9.092	0.87	TGCAGGTACCATGTCCATCTGTACAAACAATAGTATGCAAGTATAAACATCATGGGACCATGCAGCCGTCATACCGCTCAGGAATGAGACGCGT
1164	53184_x1	AB	N	9B_(X1)	a1	11.915	0.77	TGCAGGGAGACAGCGTGACGGAGCTGGTCCAAGTCTGCTGGGTCTGTCATGGCCAGTTCGTACGATAACGACACATTGGAGGCAGATGGTTTGA
1165	86092_x1	AB	N	9B_(X1)	a1	15.553	0.78	TGCAGGCTGACAGTGGTCATCTGTTGAATGGTGTTTCCTCTGACACATTAGTGCAGCTGGCTTCTGGGTTAAGCAAGCGGGTGTTAAGAAGTGT
1166	69059_x1	AB	N	9B_(X1)	a1	15.553	0.79	TGCAGGTGAAGAAGCGGTCCTGGGCTGGCGTGTTTACACATGGTCTTCTAGTGTAAGGCCGATTGGCTGTACTGACAAATTCTTTAAAACGAAA
1167	23683_x1	AB	N	9B_(X1)	a1	22.041	0.51	TGCAGGGTTGATAAATGTTTTCTCTCTTTGTTTACGGAGGTGCTACTCTCAGATAATAGCATTGTTTGCTTTCGCCGAAGAGTATTTTTGAAAT
1168	64124_x1	AB	N	9B_(X1)	a1	22.041	0.62	TGCAGGCAGCCTCTGCGTAGTAAAATATTACTAGTTGAAGCTAGGGGGGCGCTATTTCATTATTGGATAAAAAAACGTGCCCGTTTTAAGCGCA
1169	38927_x1	AB	N	9B_(X1)	a1	22.041	0.68	TGCAGGGACGGGTGAGTAAGGTGATAACTGCTGAGGGGTGGACGTTAGTAGTTTTTCAATAATTGATGGCGCTTGTACATTCCTGCCTGTTTTC
1170	11182_x1	AB	N	9B_(X1)	a1	22.041	0.7	TGCAGGAAAAGTGCAGGGACCAAGGGCAAGAGGTGAGAAGGTAAAGACTAAGTTCCAGGATGTTGTAGTGACTTTGGAATAAGAGGTCACTGTT
1171	45353_x1	AB	N	9B_(X1)	a1	23.121	0.42	TGCAGGAATAAGACAGTCGGGCAACAGTTACAAAGGGCTAACAATGGATAACCTACTGAACAACATGTACCACCAGTCTGTTTTAGGACGTTTG
1172	14333_x1	AB	N	9B_(X1)	a1	23.121	0.54	TGCAGGACAGGTACAGGATGGCTAAAAAAACTGCTCGGGTTACACCAGGAACGCACAATCCCTCCATCAGTGCTCAGACTGTCTGCAATAGGCT
1173	57711_x1	AB	N	9B_(X1)	a1	23.121	0.61	TGCAGGGCCCAGCCCATTGCTGTGCAGTGTCGCGGGCGGCCACCAGGGGGGATGGGGTCTGGATGAAGACGAGACACTCCAGGTGGGCCCCCAC
1174	66433_x1	AB	N	9B_(X1)	a1	23.121	0.62	TGCAGGGTTTATAATGGTAATAGCGCCAATTGTAATAGGTTTATACATTGTGAGTGATGTTAAACTGTATTTTTGTATGCGACATTTGCTAACA
1175	80209_x1	AB	N	9B_(X1)	a1	23.289	0.49	TGCAGGTACCTCTTGCTGCTTCAGACTGTTAGGAACTGTGAATTTATCTCTTTACAAATTGAACCAGTGAGTGACACATATCAGAGTACTAGAC
1176	38584_x1	AB	N	9B_(X1)	a1	23.481	0.55	TGCAGGTATCCTATAAATCACATTGGCTTTGCATGGCCTGAACTTGAAACATTGTATCAACTATTAACTTGAGTCCCTGATGTTTGCGAGAATT
1177	37963_x1	AB	N	9B_(X1)	a1	25.553	0.47	TGCAGGAGAATAGAAGAAACAGTGTGAAGAGAAGAGAGACTGTGTTCAGTTTCTGGGTGACAGCTAAAGTTATAAACAACAAGAAATAGCCTGC
1178	90365_x1	AB	N	9B_(X1)	a1	25.553	0.53	TGCAGGCTGACCTCGTCATTAGTTGAACAGTGTTTCATTTAACATTTACATTTAAGTCATTTAGCAGACGCTCTTATCCAGAGCGACTTACAAA
1179	40707_x1	AB	N	9B_(X1)	a1	25.553	0.55	TGCAGGAGGCCTTTGGTAGGCCGTCATTGTAAATAAGAATTTGTTCTTAACTGACTTGCCTAAATAAAACATATCAAAATTCAGTCCAGTTGGA
1180	65186_x1	AB	N	9B_(X1)	a1	25.553	0.56	TGCAGGGTCAGGTCAGAGTAAGGAAGTGGTGTTTCCTCCTAGCTCCTCCCCTGCCTACCTCACAGTCCCTGGCGATGGCTTCTCTGAGCTTTTC
1181	87903_x1	AB	N	9B_(X1)	a1	25.553	0.57	TGCAGGACCAAAGGTAGGATTACAAACAAGGAAAATAACTAGACTGTGGAAAAACTAGGTTCACTTGGAAATCTGATCAGTTGTATATCCTGTC
1182	54647_x1	AB	N	9B_(X1)	a1	27.897	NA	TGCAGGCAGCCAAGTGATGTTCCCTGGAAGAGAAAACCTCTGTTCAGTCCACAGTCTCTCTCTCTCCCTCTCTCTCTCTCTCTCTCTCTCTCTA
1183	78172_x1	AB	N	9B_(X1)	a1	33.11	0.4	TGCAGGTGAAGAATACACATCAAGCTGCCAATCACCCACCCTGAAAATTGCTCTGAGATTTGAGTCCCCAGACAGCCAGCTAGACAACAGCCAA
1184	9094_x1	AB	N	9B_(X1)	a1	33.11	0.42	TGCAGGCCGACCACCTGGACCTGTTGTTTCTCATCCTCTAGCACTCGCAGCTTGGCCTTCTTGTTCAGCAGATCAAATACCTGAGGAGTAAGCA
1185	42868_x1	AB	N	9B_(X1)	a1	33.11	0.45	TGCAGGCTCTAGTTTTATCTTAGCTTGATTATTGTCCAGTCATATGGTCAAGTTCTGCAAAGAAATACCTAGTTAAGCTGCAGCTGCCAAGAAA
1186	61390_x1	AB	N	9B_(X1)	a1	33.499	0.42	TGCAGGGGAAAATCCCTTATGATTTGCTTGGAGGGAATACCTCATGTTACAGACGGTGCCAACTTTTAAAAAATAATCATACGTCTTCAGGAAA
1187	66800_x1	AB	N	9B_(X1)	a1	37.566	0.36	TGCAGGAAGTTTGCTTATAAAATGGCACCGGAAGAAATGGCAGCAGTTTTACGGGCGCCCAACCAATTGTGCTATTATGTGGGTGGGGGGGGCA
1188	70985_x1	AB	N	9B_(X1)	a1	37.566	0.38	TGCAGGCTGCTGTGTTTGCTGCTAAAGCAGGGGAGGAGATTGAATTGATAGGAACAGCATTCCACTATCATGTGAAGAATTGCTTATAAGTAGA
1189	63002_x1	AB	N	9B_(X1)	a1	38.641	0.31	TGCAGGTTCGGGATTAAAAATATATATATAGAACAAAACACATCATGACAAGAGTGACACCACAACACTACATAAAGAGAGACCCAAGACGACA
1190	72262_x1	AB	N	9B_(X1)	a1	38.641	0.32	TGCAGGAGCCCAAGGTGAGGGGAAATTACACTGTTAACCACTAACAAATAACTCATCTACAACTGAATGTCCTCAAAACAGATCAATACTCTTA
1191	73924_x1	AB	N	9B_(X1)	a1	39.717	0.3	TGCAGGAGTAGAACCTCTGGAATTTTTTGATATTCCTGTCGGACATGCTTTCCTGTAGGATTCCCGTGGGACCGTTTTGTTTGGGAGACCTTCA
1192	35332_x1	AB	N	9B_(X1)	a1	39.82	0.23	TGCAGGAAACACTTTTCTCTCTGCCGCCAATTCCGGAGGGATTTAAGCCATGCCCCCAACCCCGCAAGCCGCCACCTCCCCCTTCCATGATGGT
1193	86165_x1	AB	N	9B_(X1)	a1	40.792	0.23	TGCAGGCTCCACACTCAAAGGTCCCGTTGCCATTGTGGCAGATCTTGCTGAGAGGTTCTCCGCCTTTGGAACATTCACATTCGCAAATGAAGTT
1194	476_x1	AB	N	9B_(X1)	a1	40.792	0.26	TGCAGGTCCTGATCTTTTGGATCCCTGCTTTTTAAATCTGGCAGCCGATTTCATAGCTGAACCACTTACATCTCTGTTCAATCAATCTAACCCT
1195	61588_x1	AA_AB	Y	9B_(X1)	a1	40.792	NA	TGCAGGAATAAGTTAAGCTTATTCCTACCCTGCTCCTGTATTTTTTTTTCCAAACATCGACCAGTAGCATTGAGATGATAGAATTTGCTTTTGG
1196	34298_x1	AA_BC	Y	9B_(X1)	a1	40.792	NA	TGCAGGGAACCCGTCCCAGATCTCCAGCCAGTCGTAGCGACACAGTGCCCCGGGTGGAGGGGTGGTGTCAGGCTCCATGTCGAACGCGTCGAAG
1197	38259_x1	AB	N	9B_(X1)	a1	45.101	0.18	TGCAGGCAAAATTCAAATGCGAAGCTTTGGTCATGGTTCTGATCGGGGATCTAGGGTCATTTTGGAGAAGTCCCGGAGACATGCTTTCTTTGGA
1198	69169_x1	AB	N	9B_(X1)	a1	45.101	0.21	TGCAGGCTGCCCTACGCGCAGCAGCAGAGCCACCCCCCGCGTCAGCCACCACGGCGGCCACCCCAAGCCACCCAGACATGCCCACCGAGACCCT
1199	17888_x1	AB	N	9B_(X1)	a1	45.101	0.22	TGCAGGGGACACAACAACAACAACAATTACAGTTAGTTACTACTAGTCTGGCAATAACAGTGAGCAACAACAAGCAAAGCTAGTTAATGTACTA
1200	65286_x1	AB	N	9B_(X1)	a1	45.101	0.24	TGCAGGGTGGCGGTGCTGGACAGAGTGACAGACTTCCTACTGTTCCTGGGGAAAGTGCTAATAGCAGGGAGTGTAGGTGAGTCATTGCAAAAAA
1201	64328_x1	AB	N	9B_(X1)	a1	46.655	0.22	TGCAGGCGCCCGGCCCGCCACAAGGAGTTGCTAGTGTGCGATGAGCCAAGTAAAGCACCCCGGCCAAAACCTCCCCTAAAACGGACGACGCTGG
1202	8516_x1	AB	N	9B_(X1)	a1	48.507	0.18	TGCAGGTGGACCAGCCATGGAATGGACCGCTCTACGACCACACGGTCGGAAATGACAAAGGTACTGTTCTGGACCTGAAGAGCTAGCTACTGTC
1203	74670_x1	AA_AB	Y	9B_(X1)	a1	48.507	NA	TGCAGGAGTCACTGTGAACATTCCTCCATTCCTGAACCACAGAAGGTTCACAGAGAGTGATATACATTTCATAAAAGACATCGCAAGAAACAGG
1204	61480_x1	AB	N	9B_(X1)	a1	49.582	0.17	TGCAGGCACGGAAGTTGCCCTGGTCCTCTCCGCCATTCTCGAGGAGTACCAGGACCTCCGGCAGGTTTTCAGTAAGGCCCGGGCCACTTCACTT
1205	87626_x1	AB	N	9B_(X1)	a1	50.657	0.14	TGCAGGACGGGATCAGAGCACAGGCTATCTTTTAGAAACTTAAAGGCGTCTTCTGTCTTGTCCTTCCATGCTACACGGTTTGGCAGGTTTTTCT
1206	36066_x1	AB	N	9B_(X1)	a1	50.657	0.17	TGCAGGAGGGAGCAGTGTACTGTGTCAAAGCCCAGGCCCATCTGGACACCCACAGTAAAAGCAGCAGCACTGACACACAGTGTGTCTCCATCAC
1207	72442_x1	AB	N	9B_(X1)	c	51.448	0.04	TGCAGGGAGAGAGGTATTCTTCTTACCAGACCACATGACCTTTGTTTTGGAGGTGTTCAGAACAAGGTTAAGGGCAGAAAAAACATGTTGGACA
1208	73104_x1	AB	N	9B_(X1)	c	52.066	0.06	TGCAGGCCTTCCTCAGCGATGACTCTTTAGCACATAAGAACAGGGATCATGAATGGAAGGGAATTGTGTAGCTACCGGTTTTCAACCTGTTGGC
1209	86026_x1	AB	N	9B_(X1)	c	52.678	0.05	TGCAGGCTCATCCTGACATGACCCTCCAGCAAATGCTTGTTCTGTGCTTGATTTCCTGCAAGACAGGAATGTCAGTGTTCTGCCATGGCCATTG
1210	65088_x1	AB	N	9B_(X1)	c	53.297	0.13	TGCAGGCTTATCCTGACAAGACCCTCCAGCGCGACGATGCCACCAGCCATACTGCTCGTTCTGTGCGTGATTTCCTAAAAGACAGAAATGTCAG
1211	1952_x1	AB	N	9B_(X1)	c	53.706	0.06	TGCAGGTTAGAAGAAAAATATTGTAAAAAAACAATTTATGAGTCAGTGTATTGGGAAACCAGAAATACATTTAAACCCTACACAGAAATGTGCA
1212	5633_x1	AB	N	9B_(X1)	c	53.706	0.06	TGCAGGAGCGACACAAAACACAGAAATAAAATAGAAATCATGCCTTACCCTTGACGAACTTCTTTTGTTGGCACTCAAATATGTCCCATAAACA
1213	3006_x1	AB	N	9B_(X1)	c	53.706	0.13	TGCAGGCCCTAGATTTGTCACACCTGGACTACTGTTTAGTCAAGTGGTCACGTACCACAAAAAGGGACTTAGGAAAATTGTGATTGGCTCAGAA
1214	71737_x1	AA_BC	Y	9B_(X1)	c	53.706	NA	TGCAGGCGATCGATTTCCGCTTCCACCTTTGGTCTCAGGGAGTATGGAACAGATCTGGCTTTGCAGAATTTGGGGGTTGCATCATCTCTTAGTA
1215	84173_x1	AB	N	9B_(X1)	c	54.343	0.13	TGCAGGCTCCCCACTGTTCCTAGGCCGTCATTGACAATAAGAATTTGTTCTTAACTGACCTGCCTAGTTAAATAAAGGTAAAAAAATAAATAGC
1216	7890_x1	AB	N	9B_(X1)	c	55.137	0.06	TGCAGGTGGACTCGGCTGGCGCCGCCCACATGACCACGGAGCCCCTTGACCATGTGACAGGCAACACAGGCTCTGACGGCAAGGAGGGCTGTGG
1217	22012_x1	AB	N	9B_(X1)	c	55.876	0.05	TGCAGGTAAGTCTGCACTCCTTTTCTACAACCTGTAGGGAACACAATATATGATCTATACTTGGCATGTACAGTATGTTCTTCACTTATGGGTG
1218	24552_x1	AB	N	9B_(X1)	c	55.876	0.05	TGCAGGTTTTTGAATATTGACCTGTTTAAAGGTCTTGCTCACATTGACTATGGAGACCGAGATCAGCCAGTCGTCCAGAAAAGCTTGTGCTCTC
1219	42136_x1	AB	N	9B_(X1)	c	55.876	0.05	TGCAGGCTGCAATGTTTTTATGTGTTGGCTTTATGTAGGTTATTATTACATTATGACAAAGTTACTTTTAGATTTGTATAATTTTCATTTAGAT
1220	43604_x1	AB	N	9B_(X1)	c	59.711	0	TGCAGGGGGCCCATTGAGGTGTGGGGGGTGGTGATGTCATGTAGCAAGGAGGGGGGCTTGGCACGGAAGGTGATCTCCAGCAGACTGTCTTGGG
1221	34113_x1	AB	N	9B_(X1)	c	61.334	0	TGCAGGACTTATGAGCGCAAAAGCTAACGGAGGTGCGAATAGGCTGGGTTATGATGAACACATTTGTTGTAGGTGTGTCGAGGCTTGACTCTTC
1222	21684_x1	AB	N	9B_(X1)	c	63.486	0	TGCAGGTCATGTCTGAACGTTTGAAAAGCTTGAAGAACAATCTGGCCTTAACGGCCATGTACTTTTGTAATCTCCACCCATCACAGCCAGAAGA
1223	11030_x1	AB	N	9B_(X1)	c	63.486	0	TGCAGGACGCAAAGTTATTTGTTTGTCAGATGAATCATTGGGTCAAAACTGGGGAACAGTACAAAACAAGCGAACGAACACACGTGGTTAATGT
1224	66411_x1	AB	N	9B_(X1)	c	63.486	0	TGCAGGTAACATCAGAGCACAACATTCTTCGATATTCTCTCATTGGGCACAGTAAACATATTATTTCCGGAGTTGATCAGAAAAAGTGAAGTAT
1225	61037_x1	AB	N	10	a1	0	0.95	TGCAGGCAGCCACACTGCCACACACACACACAGGATCCATGGTGTCAGTAACAGTGGGCACGTTAGTTGAATGTCATTAGGATTTATTGTTGTT
1226	11291_x1	AA_AB	Y	10	a1	0	NA	TGCAGGGAACCTGATATTAATACCATTAGCTATGGATTCGTCCCAAATGGCACCCTATCGCCTACGTAGTGCACTACTGTTGTCCTGGACCCTG
1227	1309_x1	AA_AB	Y	10	a1	0	NA	TGCAGGCCTATCTCACCAAGCCTCTTTAACAACATGGGGTCAACCCAGCAAAGCTTGAAAGACCAGCAACGTCAGCATCCCAAATGGCACCGTA
1228	13353_x1	AA_AB	Y	10	a1	0	NA	TGCAGGAGTCACTGTGTTGATGTTTTCAGAGAAGGACAGGGTGTTGTCCAGGGTCACGCCAAGGTTCTTTGCCCATCTGGGAGGTGGACACAGT
1229	26761_x1	AA_AB	Y	10	a1	0	NA	TGCAGGACAAGTGTTTCCAGTACTGGTCCACAGAGGACTCAGTGACCTATGGAGACTACACTGTAGAGATGAAGGGATCCACTGTGTGTGACAG
1230	27805_x1	AA_AB	Y	10	a1	0	NA	TGCAGGGCTGGGTAACTCCAGTCCTCCGGGCCTGATTGGGTGTCACACTTTCCCTCCATACTAGTAAACACATCTGATTTAAACTAATTCCATT
1231	30889_x1	AA_AB	Y	10	a1	0	NA	TGCAGGTTCATGCTCTACAACATCCGTGGAGTACGACCCTACCTCATACAGGAAACTAATCCAGGCTCTTGTCATCTCCCGTCTAGACTACTGC
1232	31081_x1	AA_AB	Y	10	a1	0	NA	TGCAGGCTGCAGACATGCCTGCGCTACTGAATTACTGGCAGAGAGCCACGTCTATATTACTAACCAGCATCACTGCAGTCCATCCACCACACTA
1233	35579_x1	AA_AB	Y	10	a1	0	NA	TGCAGGCCTGGGTCAACACAAGGTCCCTTTAAAGAGAACAGGGTGCCATTCAGGAAGCAGTCCGACACTCTTAACTGATTGAAGGCTTGAAGCC
1234	36427_x1	AA_AB	Y	10	a1	0	NA	TGCAGGGTGGTATACGGCAGGCTACACGTGGGAAACTGGGCAAAACCCGGCAGTGTTGCAGTTCTTGACACAAGCAGGGGTGCCTGGCATATAG
1235	36524_x1	AA_AB	Y	10	a1	0	NA	TGCAGGGACAGGGTAGAAAGGCCTCCTGCAAGGACAGGGTAGAAAGGCCTCCTGCAAGGACAGGGTAGAAAGGCCTCCTGCAAGGACAGGGTAG
1236	37366_x1	AA_AB	Y	10	a1	0	NA	TGCAGGCCACACCCACATCAAATGAAAATGTGCCTACCTGATTTAGGGGACACGGTGAACAGTTGCGATTTGGGGCCAATTTCAGCATAAAACG
1237	40209_x1	AA_AB	Y	10	a1	0	NA	TGCAGGGCAGATTGAGGCGGTTGAAACATTCAAAGCATCGCAGCATGAAAGACGACAACATAAAAGAGCAGCCACAACTCTCTAATGGAATAGA
1238	41806_x1	AA_AB	Y	10	a1	0	NA	TGCAGGAAATCAACTGTATATGTATCTAATATATGAGAAAGGAAGTCAAACTCAATAGGACTTTTCTATTGAGAAAATTAGTCAATGATAGATT
1239	45008_x1	AA_AB	Y	10	a1	0	NA	TGCAGGACACTGTGTGGACGTGAAGAACGCGTTGCAGGGAGCATTAATGCTAATGTTGACATATAAAATACATGTTCGTCTGACCATGTATGTT
1240	51218_x1	AA_AB	Y	10	a1	0	NA	TGCAGGCTGACTCCGGTCGCCAGCTGTACGGTGTTTCCTCCGACACATTGGTTAAGCGAGCAGTGTGTCAAGAAGCAGTGCAGCTTGTAAGGGT
1241	66196_x1	AA_AB	Y	10	a1	0	NA	TGCAGGGACAGGGGCTGGGATAAAAATGTATAGGACAAAACATTCATCAAGACAAGAGAGACAACACTACATAAAGAGAGACCTAAGACAACAG
1242	68076_x1	AA_AB	Y	10	a1	0	NA	TGCAGGGTGCCAGGCCACCAGGACGGGCGGGATGGGGCAGGGGGCGAGCAGCGACACCCCTCTCCTCTCATCGTAGAGGACCAGAGAGGAGTCG
1243	68584_x1	AA_AB	Y	10	a1	0	NA	TGCAGGTACATTTCAACTTTGAACCTGTATCAAATGTTAATAACACTCATGTCTCAAAGTAGTGCTTCACAAACATCTACGATTGCCAGACGTT
1244	72057_x1	AA_AB	Y	10	a1	0	NA	TGCAGGTGTACCACTGAAGCTGTCCTGTTCAGTCCCTGTTTGGGTGTTGGAGGGCCAGTAGGAAGTACTCTGGTCCCCTGGTCAAAACAAATGA
1245	77149_x1	AA_AB	Y	10	a1	0	NA	TGCAGGAGATTGATAGGTGGAGTAGGAGAGATGGGCGGAGCTGGGAGGGTGGTCAGTGCTCATAGGACACGCCTGTGAAAGCTCAGCTGTGGCA
1246	82187_x1	AA_AB	Y	10	a1	0	NA	TGCAGGCTATCCTTCACTGCAGCCAACGTGAGTAAAACATTTAAACGTGTTAACCCTTGCAAGGCTGCCGGCCCAGACGGCATCCCGAGCGGCG
1247	839_x1	AA_AB	Y	10	a1	0	NA	TGCAGGGCCTGGCAGATTGATAAACGATGTTGCTTTAAACTTTGGAGACCGTCATTTTTGGGAGCTGCTGTTTACCTTCCACTGAAGTTAAATG
1248	86711_x1	AA_AB	Y	10	a1	0	NA	TGCAGGTCGTCTGTTCTAATCCATCAACAGCCATAGTAGTGGTCACACGGTGGACTAGGCAGACATGCTATGAGGGGGCTGACTCCCAAAATGG
1249	9501_x1	AA_AB	Y	10	a1	0	NA	TGCAGGGCAGCTCCTGTTCAACGGAAGAACTAGATGAGGTGTGATAATATGCATATGCTTTATCATTACTGTAAATGGTGGACTAAGTCGTTGC
1250	74849_x1	AB_AC	Y	10	a1	0	NA	TGCAGGAGATGCTGGCCAACACAGAGGAGAAGGCAGAAGGGGTGAGTACACAGCAAGACCTACCTATCTACCTACGTATCTATCTATCTATCTA
1251	80248_x1	AB	N	10	a1	2.152	0.63	TGCAGGAAACACTTGTACAGTTTGGGAGACACTGCTGTAATTTGAGAGACACTGCTGTAGTTTTGAGTAATTTCTTATGGTTTGTTACAGTTTG
1252	36578_x1	AB	N	10	a1	2.152	0.74	TGCAGGAAACGAGCCCACAGTCGTGGCAAGTTCTAACAGAGTCTGTTAATGTGTGTCAGAATAACCACACCATTTACCATTCCTGGTAATAACT
1253	40011_x1	AB	N	10	a1	2.152	0.88	TGCAGGCACTATACAATACTGCCACAGTCCCTAACCTGACGCACGCACGCACGCACGCACGCACGCACGCACGCACGCACACACACACACACAC
1254	17805_x1	AB	N	10	a1	2.152	0.88	TGCAGGTGTCCGACACACCACAAGGAGTCGCTAGAGTGCGATGAGCCAAGTAATGCCCCCTCCGGCCAAACCCTCCACTAACCCGGACGACGCT
1255	13697_x1	AB	N	10	a1	2.152	0.91	TGCAGGAGTGTCTCCCAAACTGCAGGAGTGTCTCCCAAACTACAGAGTTGTCTCCCAAACTACAGAGTTGTCTCCCAAACTACAGAGGTGTCTC
1256	27676_x1	AA_AB	Y	10	a1	2.152	NA	TGCAGGCTACAGGTTTGGCATGTCGGGATGTTATTGTGTGTGTGTATAGGTGTGTGTGCTTGCGTGCATGTGTGTCTGCGTTCATGCTCATGCC
1257	88434_x1	AB	N	10	a1	2.342	0.8	TGCAGGGACGGGGGCTGGGATTAAAAATAAAAATATAGGACAAAACACACATCACGACAAGCAAGACACCACAACACTACATAAAAAGAGACCT
1258	76413_x1	AB	N	10	a1	4.655	0.84	TGCAGGCTCATGCTCTACAACATCCGTAGAGTACGACACTACCTCACACAGGAAGCGGCGCAGGTCCTAATCCAGGCACTTATCCTCTCCCATC
1259	73189_x1	AB	N	10	a1	5.053	0.83	TGCAGGATCATCTGAGACCAACCACCCGGGCAACTGATAAAACTGTGGGTTTGCACAACTGAAACATTTCTGCACAAACTGTTGGAAACCGTCT
1260	86182_x1	AB	N	10	a1	5.566	0.81	TGCAGGCTCATCCTGACATGACCCTCCAGCATGACAATGCCACCAGCCATACTGCTCGTTCTGTGCGTGATTTCCTGTAAGAATCTTGTTATGT
1261	15419_x1	AB	N	10	a1	6.564	0.79	TGCAGGAGAACCCTTTTAAGTTCTAGTTAGCACCTTTTTTAAGTGTACCAAGACTTAACCAGATGAAACTTCACCTATTGTGAATTTTGCCATG
1262	2449_x1	AB	N	10	a1	6.564	0.83	TGCAGGCTCATGACAATGCCATACTGCTAATTCTGTGCGTGATTTCTTGCAAGGAAGGAATGTCAGTGTTCTGCCATGGCCAGCGAAGAGACCG
1263	33303_x1	AB	N	10	a1	18.62	0.62	TGCAGGAAATTGATACATAGAGTACTGCATTTGTTTGTTAAAATCTAAATAATTTACATGGATATAATTACTTAAAGCCCAAGTTGCTTTATCA
1264	88208_x1	AB	N	10	a1	18.62	0.64	TGCAGGATTGTCTTAGACCAGCCACCCAGGCAGCTGATGAAACTCAGGAGTATTTCTGTCTGTAATGAACTCATTCTGATTGGCTGGACCTGGC
1265	43035_x1	AB	N	10	a1	22.808	0.62	TGCAGGTGGTGTGGCCGGGTAATAACTGTGTTATAACCTCTCCCTCCAGGTGATGTGGGTGTGTAATAACTGTGTTATAACCTCTCCCTCCAGG
1266	38837_x1	AB	N	10	a1	23.097	0.65	TGCAGGGAGCCACTTTGAGGCAGGTCCACCTGTTTCTCAGCTGGAAGTTACTTCACTCTTAACCAAATTCCTTTTACCAGTTAAAAAAACCCAC
1267	82204_x1	AB	N	10	a1	23.386	0.52	TGCAGGCGGTAGCCACTGTCACACAGGCATCTGTAGGAACCCTGGCTGTTCTCACAGGAGCCGCCAACACACCTGGTGCCATGCGAGCACTCAT
1268	34828_x1	AB	N	10	a1	23.695	0.53	TGCAGGGCCTCACTGGGTGATGAGCTCTTTAGGAGAATCTGACTCTGTCTGTTCAGCTTCTTCTGCTCAACCAGCATCTGCATGGGAGGAGGAT
1269	66590_x1	AB	N	10	a1	24.115	0.55	TGCAGGATCGAGTCACTGCTTTGATATTTGCAGAGAACAACAGGGTGTTGTCCAGGGTCACGCCAAGGTTCTTTGCACACTTCGTTGGAGTTGT
1270	41988_x1	AB	N	10	a1	31.374	0.39	TGCAGGCTGTCGTTCAGGATAGTATTAATACACCTACCAACTAATCAATGGATTAAGAAAAAACAGCTCTGTTCTGTTGATTTTTCATATGTTT
1271	35308_x1	AB	N	10	a1	31.374	0.42	TGCAGGACTTTTTGGAGAAGTGGGAGACCGAGGCAAACAATGTTCCTGAGATTACTTAAGAAATGACCAATTAATGTTTTTTTTTAGGGTGGGG
1272	78555_x1	AB	N	10	a1	31.374	0.45	TGCAGGTGTGTTTTGGGTCATTGTCCTAATGAAAAACAAATGATAGTCCCATTAAGTGAAAACCAGATGGGATGGCGTATCGCTGCAGAATGCT
1273	1330_x1	AB	N	10	a1	31.374	0.47	TGCAGGATGTCACAAAGAGGCAGCTATTCATGTTCAGAACTACAGATCCCATCATCCCCCAGTGCCCACATACTACACCAGAACCAATACAATA
1274	14267_x1	AB	N	10	a1	31.374	0.47	TGCAGGCTAACTTCGGTTGTGAGTTGAATTGTGTTTCCTGCGACACATTGGTGTATCTGGCTTCCCGGTTAAGCGGGTGGGTGTTAAAGGAGGG
1275	34438_x1	AB	N	10	a1	38.699	0.34	TGCAGGGTGGGCTGTCATCTACCCCAGGCCTGCTTCACAACTCCCTCCGCGGGGGCTCAGAGCTCCAGGGGCACCTGCTGGAGCACGTCTACAC
1276	5247_x1	AB	N	10	a1	38.699	0.34	TGCAGGTGTCCGGCCTGCCACAAAGAGTCGCTAGAGCGCGATGAGCCAAGTAAAATTGGCTGTGCAGTCAGGGTTCAACTACTAAAAAAACATT
1277	86013_x1	AB	N	10	a1	38.699	0.36	TGCAGGAAGGGTCACATGAGGGAGGAGGATTTCTTCCCTGTAATGCCCAGCGTTGAGATTGCTTGCAATGACAACACTCTCAGTCCGATGATGC
1278	32587_x1	AB	N	10	a1	43.213	0.14	TGCAGGACTTTTTGCCACATTCGACATCAAAATATCCACCCACAGGCCAATTAGGTGTTGGAAAGACCAATGGGCAGGTCTGTTTGCGTCTGTT
1279	37541_x1	AB	N	10	a1	43.318	0.15	TGCAGGGGCTGGGTTTGGTTGTGGTGGAGCTGAGGAGTGCTGGCAAAACAGAGACTGAGCCCATGCTGAGGGGCCAGCAGAGGAAGGGGGTAGC
1280	11921_x1	AB	N	10	a1	43.318	0.16	TGCAGGACCAGGAAATGTCAATCGTTATGTGGGTTATAATGAATGGACATCTTGTAGGGGTTGAAATTCTTAAATTTCAAAGTGGAAATGACAA
1281	43110_x1	AB	N	10	a1	43.318	0.16	TGCAGGATTATTATCCTACATTATCCTACAGGATTAAGATCCTACATTTGTAGGTAGACATTTTTAACACATTATTATTCCCCGGAGATAGCCC
1282	13930_x1	AB	N	10	a1	43.318	0.17	TGCAGGGCATGAAATGCAAACTTGTAGCATATAATAGGTTTAAAAAGGCTTCTAAAGTTTAATATTTACCCTTTCAAATGACAAACTTGATTTT
1283	52123_x1	AB	N	10	a1	43.318	0.21	TGCAGGGTGGCAGAGTGGGATACATAGGAGGCCGGGCCGTGGCCTGGGGCTAGGGAAGGCTGGAGGGCCTGCTGAGGGTACTGGATGCTGGTCT
1284	69926_x1	AB	N	10	c	48.716	0.08	TGCAGGAAACAATGAGGGATTGTTTTCAAGCTTGCATCATTTCCTTTGACCACATCAGACTCCCTTGGGTGTAATGAAGAGTAACAGACAGTTG
1285	37078_x1	AB	N	10	c	51.946	0.04	TGCAGGCGCAAGAGGCGACACGGATAGCGTAGGTGTTAAGTATGTTGGCCCAGTAATGAAAAATGTGTCGATGTGCCCTTGAGCAAGGCACTTA
1286	80282_x1	AB	N	10	c	51.946	0.05	TGCAGGCTGACCTCTGGTCGTCAGTTGAAATGTGTTTCCTCCGAGACATTGGTGCAGCTGGTATCCGGGTTAAGCAGGCGGGTGTTAAGATGCA
1287	18995_x1	AB	N	10	c	51.946	0.06	TGCAGGGAGAAACTGAGTCGGAGGTGCTAAAGGAACTCCTGAAACTTGACCCCCACCCCCCAAAAAGAAACATCTGGCTCAGATCTTTTAGACC
1288	One_HGFA-49_x1	AB	N	10	c	57.313	0.01	#N/A
1289	17886_x1	AB	N	10	c	58.398	0	TGCAGGTGCCAGGCACAGCACAAGGAGACGCTAGAGCACGATGAGTCAAGTGAAGCCCCTCCGCCCAGACCATCCCCTAACCTGGACAACGCTG
1290	41235_x1	AB	N	10	c	58.398	0	TGCAGGAGAGCGTCCCTAGGGACGATGTGGTGGCTCACCTCAACTGCTTTGACAACGACTCCGGCCTCAACGCTGAGCTCAGCTACTTCATTAC
1291	61806_x1	AB	N	10	c	58.398	0	TGCAGGTGCTGAAACTCCAGCAGGCAGTACAAAAAGCAGCACCACATGGTGGAGAGGGGAGGTTACTGCACAAGGCCAGGGAACAGAGGGACAA
1292	88783_x1	AB	N	10	c	58.398	0.01	TGCAGGCTCATCCTGACATCACCCTCCAGCATGACAATGCCACGAGCCGTACAGTGATTTCCTGTAAAACAGGAATGTCAGTGTTCTGCCATGT
1293	One_p53-534_x1	AB	N	10	c	58.398	0.03	#N/A
1294	71885_x1	AB	N	10	c	58.398	0.04	TGCAGGAATATTAATCTTCATATTTTGCTCAACACACCCTTTCCCTCGTGAGTTTTTTTCCCCAGAGCCACAGGGCAGCACAGTGACAGCATAC
1295	31090_x1	AB	N	10	c	59.478	0.08	TGCAGGCTGACTAATGGTCGTCAGTTGAACCATGTTTCCTCCGACACGTTTGTGCAGCTGGCTTCCGGGTTAAGCCAGGGGGTGTTAAGTAGCG
1296	10443_x1	AB	N	10	a2	73.83	0.17	TGCAGGTACTTGACATATGGGAGCTGTTTGAGGTTTCTATTGGCTTCGCTCTCTCCATCTCGTTAGCATCAGCATTGATCTGCCGTGACTGATT
1297	74595_x1	AB	N	10	a2	73.83	0.17	TGCAGGCATGAAAATGCACAGAATGATTATAAAAATTTTAAAAAGACGATTACTTCCAAGTATGAACACTTGATCTGAGGAAGACAGGCTGCTG
1298	59284_x1	AB	N	10	a2	75.981	0.18	TGCAGGCCTCCCAAATGGCAACCAGGTACCAGTCTCTACCAACAGAGGGCCTCATCCCAACCTATCAAAATCTATTGATATTCTATTAACCCTA
1299	34505_x1	AB	N	10	a2	75.981	0.2	TGCAGGTACATACGTGCGGGCAGGAAGTGTTATTACAGAACAGTGCCCCTTGCGCTTTGTCTAACTCCGAGCTAAGGTACCACAACATGTTATT
1300	45328_x1	AA_BC	Y	10	a2	78.655	NA	TGCAGGTGAACACGGTTGTGAGTGGGGCTCTGGACAGGCTGCACTATGAGAAGGACCCCTGTGTGAAGTATGACATCGGCCGCAAGCTGTGGAT
1301	61215_x1	AB	N	10	a2	79.316	0.25	TGCAGGAAGCCACGCATCAGGTGCCTTGCTCAGTCACAGACAGACAAACACCGACCGGACAGCTGTGTCAAAACATTGTGTATACGAGTGACAA
1302	33249_x1	AB	N	10	a2	79.939	0.25	TGCAGGGACACCACCCTCCCCTTTGACCAGCTGGTGGACCTGTCAATTCGGCTAGATAACCTGTCGGCTACCCGCGGACATCCAGATCGGGATC
1303	62226_x1	AB	N	10	a2	80.536	0.25	TGCAGGAGAACCACATCTCAGTAGTACCAAAGGTGTTACCGAGGAACCCGCAACAGAAGGGATATTTGTAACACCAGCAGGTGTGTCTGGAACA
1304	82922_x1	AB	N	10	a2	81.099	0.25	TGCAGGCACCAAGCTGATAGCTGGGAACAAGCCAGTCCGCTTTGTCACGGAGCACCAGTTACAGCAGCTGCAGCAACAAGGGCAGGCCACTCAG
1305	37634_x1	AB	N	10	a2	81.635	0.22	TGCAGGTAGAGCAGTGAACTGCGCGAGGAAGTTGCTCGGAGACTTTTGAGAATGCTGTGTAATTAAAAGGGACAATATCTCACTGGTGTGCATG
1306	32972_x1	AB	N	10	a2	84.35	0.29	TGCAGGCTTATCCTGACATGACCCTCCAGCATGACAATGCCACCAACCATGCAGCTCATTCTGTGCGTGATTTCCTGCAATCAGGAATGTCAGT
1307	63210_x1	AB	N	10	a2	84.35	0.29	TGCAGGAGCCCGGCCCGCCACAAGGAATCACTAGAGCGCGATGAGCCAAGTAAAGCTGAGCGGCCTTTCAGGTTATTATTATTTTTTTTTTTTT
1308	65480_x1	AB	N	10	a2	84.35	0.3	TGCAGGAGGCTGTCTTAATCCAGAAGGCTGGGGCAGAGCATGCTGCCGCTCTCCCTCCACCGGGATAGAGAGCTCCTGCTGCTCCATGCTCTGC
1309	69093_x1	AB	N	10	a2	91.935	0.29	TGCAGGTCCAGCAGTAACTGTGTTCGCATCACTGAGGCTTTGAGAAAGGGTGCAAGGGAGGGACATTCAAATGAAGAAGGGACTGTTGCAGAGG
1310	84311_x1	AB	N	10	a2	91.935	0.34	TGCAGGATCAGTGGCTGTGTGATCATCAGAGGGGGAGTTGCATGGGCCAGAACCAATGCTACTGCTACACTCCCTTTCTACTTGTGTCATGTGC
1311	41460_x1	AB	N	10	a2	91.935	0.35	TGCAGGTGCGTGAGCAGTCTACAGTATCAACTTCTGGGGTTTTGTGGAGCTGGTGATGGTATTGATCCAGTCATACAATGCCCCATGGTACACA
1312	71757_x1	AB	N	10	a2	94.087	0.4	TGCAGGTCTCGAATGGTGTGAATCAAAGTGTGATACCTGGAAAGGATATGAAGCATGTTAGTAGTATTATACACTAGTAGTATAATACACTACC
1313	40865_x1	AB	N	10	a2	94.087	0.41	TGCAGGCCGTCCCTGTACTCCTCACTAGTCCTGCCTCATTGGCTTTGGCAGTGGACAGGAAAGGACATCTTTAGGCCTCATGCTTAACAGCAAA
1314	42858_x1	AB	N	10	a2	94.087	0.42	TGCAGGACTATGTGCTCAGTATTTATCTTTCTATACTCCTCCTACTCTTCTAAACCCATAAACCATAAACTACCCATGAAGGATTCCCATTCCC
1315	43574_x1	AB	N	10	a2	94.087	0.44	TGCAGGCTCATCCTGACATGACCCTCCAGCATGACAATGCCACCAGCCATACTGCTCGTTCTGTGCATGATTTCCTGCAAGACCATTTCCTGGC
1316	81751_x1	AB	N	10	a2	95.164	0.49	TGCAGGTCATCGTTCATTGCCTCTGTTTGGCAACAGAGCTGTGAAATACATGGTAGTAGCGGAAACAAGCAATCATTCAAAATAGATGGACTGG
1317	33469_x1	AB	N	10	a2	96.241	0.51	TGCAGGCTCTCCTTCACTGCAGCTAACATGAGGAAAACATTTAAACGTGTTAAACCTCGCAAGGCTGCCGGCCCAGACGGCATCCCCAGCCGCG
1318	36021_x1	AA_BC	Y	10	a2	96.241	NA	TGCAGGAAGGGTACCACATGAGGGAGGAGGATGTCTTCCCTGTAATGCAGGCAATATCAACGCTGTGCAATGACAACAAGCTCAGTCCGATGAT
1319	41071_x1	AB	N	10	a2	98.393	0.53	TGCAGGGTGAGTGTACACTCTCTTTCACTCACTCAAAACAATATAGGGATTAAGGTTTAGTTATTCCACAATAAGATTGATGCTGAGACTCCGA
1320	28636_x1	AB	N	10	a2	100.501	0.42	TGCAGGACCGACCACAGATGCCAGCTCAGACGGTAGTCAAGACGATCCCACGTCACCGCCAGAGGGTCCAACAACTGCTGCAGGCTGTAGTGCC
1321	610_x1	AB	N	10	a2	100.501	0.53	TGCAGGTCGGGCTTTCACCGAGCTAGATTAGGACCGTACGCCGCCTGTGAACACTCTTAGGACGACAGCTCGCGCTGCTAGGCTGGAGGCCGGG
1322	74478_x1	AB	N	10	a2	100.501	0.6	TGCAGGCGTCACTGATCCGGTGTCCAGTCAGGTAGCTAAAGATGGCCTCCACGTTTCCTCCCCCCTGGTTCAGGCCCACTTCCTGCTCGATCCT
1323	37109_x1	AB	N	10	a2	100.501	0.62	TGCAGGGTGGGGGGGGCCCTCCACTCGCTCCTCCTGTATGGAGTCATCTCCCAGCGATATGTCCTCGCTGCTCACCTGAAATCAGAGGCGGCAG
1324	7965_x1	AB	N	10	a2	101.576	0.58	TGCAGGGACAGGGGCCTTGGATAAAAAAAATGTAATAAAAAAAAAATAAAAAAAATAAATAAAAGGTTGTCTTTCCATTTGGTTTGTCATATTG
1325	15196_x1	AB	N	10	a2	101.576	0.61	TGCAGGGAATTCTGGGATGTTCTGCTCCCGCTAGACAAAAGCTGCAGCTCCCCCTCCCAGGCTCCCTTTCACCTGACCAGGTTACCATGCCAAC
1326	44883_x1	AB	N	10	a2	101.576	0.64	TGCAGGGGACCCACTATCCCACTACCCACTAGATTTGATGGAGACGTTATACATCTTAGTACCTTGTCAATTTATGATTTGTATCAAAGTGGAC
1327	82486_x1	AB	N	10	a2	101.576	0.64	TGCAGGTGCCAGGCCTACCACAATTAGTCACTAGCATGCGATGAGGCAAGTAAAGCCCCGTGGCTAAACCCTCCCCTAACCCGGACGACGCTGG
1328	64059_x1	AB	N	10	a2	101.576	0.65	TGCAGGACGGTTGAGCTAACATAGGCTAATGTCCCAGGACAAAGACATATCTGATATTGGCAGAAAGCTAAATTCTTGTTAATCGAACTGCACT
1329	64968_x1	AB	N	10	a2	101.576	0.68	TGCAGGGACGGGGCCTGGGATTAAAACAAATAAATAAATACAATATAAATATAGGACAAAACACACATCACAACAAGAGAGACAACACAACATA
1330	76943_x1	AB	N	10	a2	101.576	0.68	TGCAGGCTCATCCTTACATGACCCTCCAGCATGACAATGCCACCAGCCATATTGCTCATTCTGTGGGTGTTTTCCTACAAGACAGGATTCTCAC
1331	57580_x1	AB	N	10	a2	106.962	0.69	TGCAGGATCGTCTGAGACCAGCCACCCTGACCGCTGAGAAATACTCCTCAGTTCCATGTCTGTAATAAAGGCCTTTCTTGGGGGAAAAACTCAT
1332	87060_x1	AB	N	10	a2	106.962	0.7	TGCAGGCTACCTAGGTGGCCTAGGTAAGCCATTCAACTCAATGGTATCCCATCTCTGAAACATCAGCCCATTTACGTAGCCTATGTTGTCACTC
1333	63468_x1	AB	N	10	a2	106.962	0.74	TGCAGGGAGGCATGAGGAGCTACTGTTGGACCTTTTGGAAGGGCTTCGTTCCTTGAAGGAACGTCACGACCAAGGGTTCAAGGCTATCGTGGAG
1334	75820_x1	AB	N	10	a2	110.192	0.64	TGCAGGACAGGTACAGGATGGTAACAACAACTGCCCGAGTTACACCAAATCAAATCCAAATCAAATCAAATTTTATTTGTCACATACACATGGT
1335	91609_x1	AB	N	10	a2	110.192	0.75	TGCAGGGCCTCATATGAGAGCGAGCGAAACCTTGCCTGTGTGTGTTCATATTTGTACATGTATAGGTGTGTGTATACAGTGGGGAGAACAAGTA
1336	72805_x1	AB	N	10	a2	110.192	0.76	TGCAGGTGTCTCAGAGGGATATGCAAGAAAAACATGTGTAACAGGACAAATTATTATTATGATAAGGGGTAGGGGGTATGGGTTGACTGTAGAG
1337	29507_x1	AB	N	10	a2	110.192	0.77	TGCAGGATCGTCTGAGACCGAAGATGATCTGCACAAACTGTCAGATACCATCTCAGGGAAGCTCGTCATTCTCACCAGGGTCTTGACCTGACTG
1338	37032_x1	AB	N	10	a2	110.192	0.77	TGCAGGGTCTGGGGTTGAGGATGTCTATTGTGCTATGACAGCACAGTTCGATCCAGCATTGTTTTAATGGCTCTATTTCACCTGAAGTTAGACT
1339	76932_x1	AB	N	10	a2	110.192	0.77	TGCAGGCTCATCCTGACATGACCTAGGAATTAAATGACAGATGATGATGTGCAAGTAGAAATACTGGTGTGCAAAATAGCAAAAAAGTAAATAA
1340	20394_x1	AB	N	10	a2	110.192	0.78	TGCAGGTGAAGAAGCCGGATGTGGAGGTCGTGGTCTGCAGTGATGAGGCCGGTTGGATGGACTGCAAAATTCTCTAAAACGAGGATAAAGGTGG
1341	91311_x1	AB	N	10	a2	122.259	0.77	TGCAGGGATGTGATTAGGTCCCTCTACTGTCATCTAGTGGACATATTGCTTTACTGCGCTCAGCTATGTTTACAGACTGATCTAGTTAGCTGTG
1342	10232_x1	AB	N	10	a2	122.259	0.8	TGCAGGTGCCTGGACCACCACAAGGAGTCGCTAGAGCGTGATAAGCCGCACTATGGGACACGCGATCACGGCAGGTTGTGATACAGCCCGTGAA
1343	62500_x1	AB	N	10	a2	122.259	0.8	TGCAGGGCCACTTCAAGGTGAGGGACAGAACTAAATGGAGACTTGTAAAATCACTGGGAAATCAGCTGGAAGCGATTCAAATTTAGGAAATCTG
1344	71633_x1	AB	N	10	a2	122.259	0.82	TGCAGGCTTTTAAATATAAAGAGCAGCATAATGTATGTCAGGAAATACTAGTGTGGGAGACATGGCCACGCACAAGTCTAACACCAAGTTTGCT
1345	78316_x1	AB	N	10	a2	122.259	0.86	TGCAGGCCAGGGAAATGGGACAGACTGACAGTGAATTCTGCATCCTCTCTGAATGGTGACATCATGTTTTCTCTCAGAAGGACTGACAGCCAGG
1346	36682_x1	AB	N	10	a2	122.259	0.87	TGCAGGGGTGGTATTTTAGCTTTGACGCTAGCTAGCTACAAACTAACCATCGACTGACGCTAGCTAGCTACAGACTAACCATCGACTGACGCTA
1347	38862_x1	AB	N	10	a2	122.259	0.87	TGCAGGGACGCAGGCCCCGACGGTATTCCAGGGTGCGTTCTCCGAGCATGCGCAGAACAGCTGGCAGGCATATTCAGAGTAATTTTCAACCTCT
1348	85119_x1	AB	N	10	a2	122.259	0.88	TGCAGGGGACCTTACTGACTACACTTAACCCTAAGTAAAAAAAAAACCTAAGTTGAAGGAGGATTTACTATCAATTTGGTTTGAGGGAAAGGGG
1349	3828_x1	AB	N	10	a2	122.259	0.88	TGCAGGAGGGACTGGTGCACTTCACAAAATAGATGGCATTATCAGTCAGGAAGTTAAAACTTGGTCGCAAATGGGTCTTCCAAATGGACAATGA
1350	13991_x1	AB	N	10	a2	122.259	0.88	TGCAGGTTCATGTTCTACAACATCTGTAGAGTACAACCCTACCTCACACAGGAAGCGGCACAGCTCTTAATCCACTCGTCATCTCCCGTCTGGG
1351	73696_x1	AB	N	10	a2	122.259	0.88	TGCAGGCGGTCACTGAGTCTGAGGTGTTAAAGGAGCTCCTTAACCTCTAGCGACGAGCAATCCCGTATCCGGGAGCGTAATCATAGCCTCAAGC
1352	5434_x1	AA_AB	Y	10	a2	122.259	NA	TGCAGGGACGGAGGCTGGGATGAAAAAACACAATAATAATAATATAGGACAAAACACAGATCATGACAAGACAAACAACACTACATGAAGAGAG
1353	46097_x1	AB	N	10	a2	122.379	0.77	TGCAGGAAACCAGTTGTAAACGCAAGAGGAAACTGACAGTGTTTTGCTGCCCTCTAGAGGTACGACTCAGTACTCACATCAGCATCCTCATGTT
1354	43878_x1	AA_AB	Y	11	a1	0	NA	TGCAGGCGGCCACGGTGAACCCTGACCCCAGCTTGAAGGAGTTTGAGGGAGCTACGCTCAGATATGCATCGCTACGGTAACACACACACACACA
1355	1674_x1	AA_AB	Y	11	a1	1.068	NA	TGCAGGTAGGTGTGTGTGTGTGTGGAGGGGAGGTAGCATAACATGAATGCGAAAATATGTCTGTGTGTGTAACATCACCGTGTGTGTTCGTGTG
1356	31071_x1	AA_AB	Y	11	a1	1.068	NA	TGCAGGATCGTCTGAGACCAGCCACCCGGACAGCTGATGAAACTGGGGGTTTGTCTGAGACCAGCCACCCGGACAGCTGATGAAACTGGGGGTT
1357	31561_x1	AA_AB	Y	11	a1	1.068	NA	TGCAGGAGAAGGACGTGTTCAGGGAGTTCCTCTATCGCATCAACACACTGGGTGAGAGGTCCAAGTTTTCATAACCTGCTATGTCATTGTTATA
1358	40714_x1	AA_AB	Y	11	a1	1.068	NA	TGCAGGCGCTACACAAAACACAAATAAAATTTAAAACATGCCTTACCTTTGATGAGCTTCTTTTGTTGGTATGTCCCCTAAACATCACAATTGG
1359	56315_x1	AA_AB	Y	11	a1	1.068	NA	TGCAGGACAGAGACCTACGGCCAGAAGAGATTGAAGGTACAGATATAAGAGACATTACACAGAGCCAGTCAACACCATCATCCTCCCTCTGTCC
1360	62332_x1	AA_AB	Y	11	a1	1.068	NA	TGCAGGAACTCTACAGGGATCTCAGGAAGGGTGGTGCCGAACTCTCCTCCCGGCCGAGGGGACCAGCCCAGCTTCCACACCTAGAGGTTACAGA
1361	6912_x1	AA_AB	Y	11	a1	1.068	NA	TGCAGGCCCATCCTGACATGACCCTCCAGCATGACAATGCCACCAGCCATACTGCTCGTTCTGTGCGTGATTTCCTGCAAGACACACACCATGG
1362	7684_x1	AA_AB	Y	11	a1	1.068	NA	TGCAGGTTTGTGCTCTACAGCATCCGTAGAGAACGACCCTACCTCACACAGGAAGAGGAACATCCGTAGAGTACCTCCCTCATTTCATCCCCTA
1363	88324_x1	AA_AB	Y	11	a1	1.068	NA	TGCAGGTCCAGGAGAGGTTGTAGAGGAAATACACAGCCTGCCGTAACATTATAGCCTTCTGGATGAATAGGTAGCTGATCAACTCAAAGAGACC
1364	9844_x1	AA_AB	Y	11	a1	1.068	NA	TGCAGGACTCAGGAGTTACACTGCTGTCTGCTGGACTGGAGGCTCCAGACTGTAAACTACACACACTGGGGTGAGTGTTCGGTATCAGAATCCA
1365	71535_x1	AA_BC	Y	11	a1	1.068	NA	TGCAGGAGACCACAGAACACGTCAACAACAAGGACAGAACACGTCAAGGACAGAACACGTCAAGGACAAAACACGTCAAGGACAGAACACGTCA
1366	84879_x1	AA_BC	Y	11	a1	1.068	NA	TGCAGGTGAGGCAGGATGTGGAAGGAAGGATACAAAGGAACTAAGAGGTTTATGGTCAGGTAGACTGAACCTGGCTGGTATATTAACAACAGGC
1367	74550_x1	AA_AB	Y	11	a1	3.253	NA	TGCAGGTCCACGAGAGGAAATAGAGGAAATAAACAGTCTGCCGTAAAATGACATTCTGGTTGAATTGGAAGCTGACCACATTAAGGAGACCATG
1368	9248_x1	AA_AB	Y	11	a1	6.493	NA	TGCAGGATTTGCATTCCCCAAATTGAAGTCCGACCTCCCCATTTACAGCCAAGCTGTCACTTCAAACAAAAAAATTAAAACAATATTTTTTGTA
1369	42542_x1	AA_AB	Y	11	a1	7.568	NA	TGCAGGTCAGTACACAGTACAGTCATGCGGAGGACACCATTGGAAAGAAATATCTACAATCACATCTGAAAAATATTAGTTACAGTAAATACGA
1370	10702_x1	AA_AB	Y	11	a1	8.643	NA	TGCAGGTAGCCCCTTGGCACTGATCTAGGATGTGCTTACAGTCCCATATTCCTGACCTTAACATTTAGGGGAGGAAAACACTAAACAGAGCTTA
1371	64014_x1	AA_AB	Y	11	a1	8.643	NA	TGCAGGGCGTGGGCCAGGGCCACTGCAGCACACCAGTTAGACAGGGAGTCAGCCGAGAACAGGCCCCCGCACAGCAGCTGGCCCGCCGAGATGG
1372	67803_x1	AA_AB	Y	11	a1	8.643	NA	TGCAGGATGGCTGGTCTAGGGGAGCTGGAATGAGAGAGAGAGAGGGAGAGAGCGATGGATGGAGAGATGGTGAGAGAGAGAGAAAGAAAGGAGG
1373	89795_x2	AB_AC	Y	11	a1	8.643	NA	TGCAGGTTTCTTACTTCCCAGCCAAGCACCTGGGGGTTTAGATGAGCCACTCATTCAGCCCTCAGCGAGACACGGGCCGAGTCAAGTGCAATTC
1374	26483_x1	AA_BC	Y	11	a1	10.795	NA	TGCAGGATCGTCTGAGACCAGCCACACGGACAGCTGATGAAACAGGAGTATTTCTGTCTGTAATAATGCCCATTTGTGGGGGGAAACTAATTCT
1375	66551_x1	AB	N	11	a1	12.335	0.82	TGCAGGTTCCGCACAATAAAACCAAAATGTGCTGTGAGGTTGACAAATGTACAGCATAGAGTCCCCTGCCCTGACCACCCGTTAAAACATGGAG
1376	63117_x1	AB	N	11	a1	12.978	0.81	TGCAGGACTTGCTTTTTAAAATGTTGTGTCAAAAAATGTGAGCATCTCTTCATTATGGACAGACCACTCCCCATTTTAACAACCATTGAATATA
1377	37920_x1	AB	N	11	a1	13.575	0.83	TGCAGGCTGGAGATACCACATGACAAGAGCTCATAACAGCTTGCTTGATTACTTCGCCCTTCCCAGAAGCCTTAGCAGCTTGGGTTCCACCATG
1378	9639_x1	AB	N	11	a1	13.761	0.81	TGCAGGTAAATACAGCTTGATGATGATGATGATGATGATGATGGTGATGATGGATGAAGGATTGTTGAAAAGGAGGAGGAGGACGACATGGGGA
1379	12584_x1	AB	N	11	a1	13.761	0.83	TGCAGGCTGACTTCGGTCGTCAGTTGAACGGTGTTTCCTCTGACACATTGGTGCGGCTGGCTTCCAGGTTAAGGGGCCATGAGTTAAGAAGTGT
1380	3337_x1	AA_AB	Y	11	a1	13.761	NA	TGCAGGGATTGATAGCCTGTGGTTGTTCATCTAGTTGGATGTACTGATTTATAAGTGGCTCTGATCTGAATAAATGTATAGGTTAGATATGAGG
1381	61367_x1	AB	N	11	a1	19.129	0.62	TGCAGGCGCCCGGCCCGCCACAAGGAGTCACTAGAGCGCCTGGCCAAACCCTTCTCTAAACTGGACGACGTTGGGCCAATTGTCTGCCGCCCTA
1382	48821_x1	AB	N	11	a1	19.129	0.65	TGCAGGTGGTTGGCTGGAGGCAACAGAGGACAGAGGAGACTGGGTGGCCATCTTGGATTTCCAAACTCAGACGGGTGCAGCCAAGGGCCCAGGG
1383	33973_x1	AB	N	11	a1	19.129	0.7	TGCAGGCTCTAGTTTTATCTTATCTTGATTATTGTCTAGTCATATGGTCAAGTGCTGCAAGGACTGATCTAGTTTAGCTGTAGCTGCTCTTCAT
1384	61147_x1	AB	N	11	a1	19.129	0.77	TGCAGGTGGTTGGCTGGAGGCTAATAGAGGAGACTGGGCAACCATCTTGGATTCCCAGACCCTGACCGGTGCAGCCAAGAGCCCAGGGGACGAC
1385	52301_x1	AB	N	11	a1	19.129	0.78	TGCAGGTGGTTGGCTGGAGGCTAATAGAGGAGACTGGGTGGCCATTTTGGATTCCCAGACCAGTGCAGCCAAGGGCAACATCACTGAGCAGGCC
1386	80939_x1	AB	N	11	a1	19.129	0.78	TGCAGGTGGTTGGCTGGAGGCTAACAAATACTGGGTGGCTGTCTTGGATTCTCTGACCCTGACTGGTGCGGCTAAGGGCTCGCAGGACGATATC
1387	36014_x1	AA_AB	Y	11	a1	19.129	NA	TGCAGGTGCTTGGCTGGAGGCTAACAGAGGAGACTGGGGGGCCATCTTGGATTCCCAGACGGGTGCAGTCAATAGCCCGGGGGACGACATCACT
1388	78530_x1	AB	N	11	a1	35.783	0.4	TGCAGGCATTTCACTGGAAATAGTTTAGAAGTTCAAGTTATTTTTGTGTGCTAGTGCTACCAGTGAATTTGGTGGTACTTTCTGGTGCGTAAGG
1389	31304_x1	AB	N	11	a1	35.905	0.48	TGCAGGAACAAACGTGACTGTACCTGTGTTATTTTGGACACAGCTATTGCAGTAGCCATATAACTGCACAACTGCAATGATTTTTTTGGGGGGG
1390	10275_x1	AB	N	11	a1	46.896	0.18	TGCAGGCTCTAGTTTTATATTATCTTGTATTGTCCAGTCATATGGTCAAGCACTGCAAAGAAAGACCTAGTTAAGCTGCAGCTGGCCCAGAACA
1391	33365_x1	AB	N	11	a1	46.896	0.18	TGCAGGAGATCCAGGGTGCGTCCCAAATGGCACCCCATTCCCTTTTATAGTGCACTACTTTTGTTCAGGGCTCATAGTGCTCTGGTCAAAAGTC
1392	23904_x1	AB	N	11	a1	49.031	0.17	TGCAGGAGGGTGACGTGGACACCCTGGACCGCACGGCGGGCGCCATCAGGGGCCGGGCGGCCCGCGTCGTTCACATCATCAACGCGGAGATGGA
1393	40336_x1	AB	N	11	c	49.031	0.04	TGCAGGGCCCCCAAGAGGAGGAAGACCCAACATGAGAAACCTTGATGCAAGGGCAAGACATTTTTTTAACTTTTATTTCAGACTATATTGGAAA
1394	36819_x1	AB	N	11	c	49.031	0.05	TGCAGGTGGGAGCACATTCAGTCAGAATCTAATTAGGGAATTCTACTCTGTGCTGATTACGGCGCATGCGGGCGGCACACAGTGAAGGCATCCT
1395	45437_x1	AB	N	11	c	49.191	0.04	TGCAGGTCTACGCCTTCGGGACCCTGGCCCGCGAGGGGGGCCCTGGCCAGGGTGCGGTCCAGGTCCATTGGGAGCATACCCAAAGTCAGATCCC
1396	84297_x1	AB	N	11	c	54.75	0	TGCAGGGCGGACAACCTTCCCTCACATTCACCCCTTCCCAATGTCCCATCTCTCTATGACCCTGTACTGTGTGTTCGTGACCCAGCACATTTGA
1397	15581_x1	AB	N	11	c	55.156	0.04	TGCAGGCTCATCCTGACATGACCCTCCAGCATGACAATGTTACCATCTATACTGCCCGTTCTGTGAGTGATTTCCTGCTAGACAGGAATCTCAG
1398	39560_x1	AB	N	11	c	55.444	0.05	TGCAGGCGCCTGGCCTGCCACAAGGAGTCGCTAGAGTGCGGTGAGCCAAGTAAAGTCCCGCCCAACCAAATCCTCCCGTAACCCGGAAGACGCT
1399	72743_x1	AB	N	11	c	55.595	0.01	TGCAGGTCCGGCAAAATTAAGGCAGTTATACATTTTTAAAAACATTACAATACATTCATAACAGATTTCACAACACACTAAGTGTGTGCCCTCA
1400	71900_x1	AB	N	11	c	55.872	0	TGCAGGGAGAAACGTTGTAGAGGAAAAAGAGGGAGGAGCATCGGGGCTAGTCGCATTAGAAGGGGTAGGAGATGAGGAAATGTTGGACGGGCAA
1401	69353_x1	AA_AB	Y	11	c	56.79	NA	TGCAGGCTAGATAGAGATGTGCCAAGTAAAGCCTCCCCAAAACCCTGCACTAACCTGCACTAATTGTGAATCACCTTATGGGACTCCCGGTCAC
1402	64586_x1	AB	N	11	c	57.889	0.05	TGCAGGACCAGAGCCTGTATTCAAGACCCATAGTAGGAGTGCTGATCTAGGATCTGTCCATACAATCTTATTCACATGGTGCTCTAGATCCGTA
1403	64418_x1	AB	N	11	c	58.807	0.03	TGCAGGTGAACCTTACACAGATCTATACATTACCACTGACTAGGGTTTCAACATTCCGGGTAAAACATATCTTTCGCGTTTCAAATGACATCAT
1404	34889_x1	AB	N	11	c	59.953	0.05	TGCAGGACACAGCTGCAGTGTGCCTGTCACACAGTACCAGCCAGGGGTACAGGGCTCACATTGAGTTGCATGTGTTACAATCATATACGTTCCT
1405	37754_x1	AB	N	11	c	60.057	0.05	TGCAGGAGTATCCCTCCGCCTTCAACTTCTCAGCACACCCCGAGCTCGATATGTCTCCGAAACTTTGTATACGATTGGGCGATAGCTAGCCGTT
1406	62778_x1	AB	N	11	a2	60.057	0.12	TGCAGGAAACATTATGCCTAAGTACTGAAATTCACACAGAAGAACGTTGTTTATTAATGTTTTGAGAACATGACTTTAAAAAGAACCATTAGGA
1407	74382_x1	AB	N	11	a2	63.311	0.1	TGCAGGCTGATTACAGTGCATCCCATCCGCTCGAATGGGCACACATTTTCCCCACTGTCACAACCGCTACCTGTGCATGTCTTGAAAGGAGACC
1408	61689_x1	AB	N	11	a2	63.311	0.16	TGCAGGACGTGGCTGGGGTTGGCTCCCATGCGGTCCAGCTTGTTGATGAAGGTGAGGAGGGGCCATCTGTCTGTTAACGGTCAGGGTCTGCCAC
1409	90960_x1	AB	N	11	a2	63.311	0.25	TGCAGGCCGGTGAGCTTTCCTGAGAACCACTACAGCCTGTCCCCAGCGGGGGGCGACAGAGTGCTGCCCTACAGGAACCCCTCAGCCAGCTTCT
1410	84982_x1	AB	N	11	a2	69.799	0.29	TGCAGGCGCTCTTTTGAGTATTTCGGTGGACACCAGAAATACTTTACAAAATTTGAACTGAAATTTCTCAATGGGGCCTTTTTCCCATTTGCCG
1411	72670_x1	AB	N	11	a2	69.799	0.29	TGCAGGAGAAGTGTTTGTTGTGATTGAGTGGGGAACAGAATAGTCAGCTAGAGATGACATGCAGGAGCTTGCAGGGATTTGTAGTTTTGCATGT
1412	41368_x1	AB	N	11	a2	72.969	0.39	TGCAGGCTGCTGATGAGCTGTTTGCTGACGGGCTGGTCATGGGGCTGACTGCTGACGGGTTGGTCCTGGGGCAGGCTGAGGGTCCATTTCATCC
1413	62930_x1	AB	N	11	a2	72.969	0.4	TGCAGGAGGAGAAATGTGTCAAAAAAATTTTGAAAATGAATGGTCTTCTTGCCAAAGGAATGAGCCAACACCGCATAGTTGCCAATGTGATAAG
1414	91629_x1	AB	N	11	a2	74.061	0.39	TGCAGGGTATCCCCATAACCGTTCATAGACTAACTCTGAGGTCATTTGGAATTTACTCGCTGCTTGTCTACACCCCACTTGAGTTGTGACACCT
1415	69322_x1	AB	N	11	a2	74.453	0.43	TGCAGGGAGACTTCCAGGGGCCAAGGTGTCGAATCGAAGGACAGTCAGGCACCCTCGAACAGGGACAGATGTTTTATTAATTTTGTGTGTGTGT
1416	5824_x1	AB	N	11	a2	75.153	0.42	TGCAGGGTTGCCAAGTTAGCGACTTGGTCGCTACATTTAGCGAGTATTCAGACACCTCTAGCGACAAACTCGTGGGCCCAGTCCCAGGGCACTC
1417	19826_x1	AB	N	11	a2	75.153	0.43	TGCAGGATCTGAACCTGGAGGCCCAGGGGCTGGACGCAGACGGCCTGCGCAGACTGCTGCCTGTACTCCCTCTGTTCAGCACCCTCGGGTGGGC
1418	11722_x1	AB	N	11	a2	84.954	0.49	TGCAGGGGCTACAAACTTAAAGAAAGCTCCATCAATAGGTCTGCCCTTGCCCTAGTCGGACCGTTACAGCAGGACAGAGCGGTGCAGCTTTGCC
1419	3104_x1	AB	N	11	a2	84.954	0.53	TGCAGGCCACCGATTGGGGAACCCTGGCCTACAGGAACCGTCTGTGGTTCAAATAAATTGTAAAGTATAGCACTAAAACACACTTGGCTTCTCA
1420	65851_x1	AB	N	11	a2	87.107	0.53	TGCAGGTCAGTGCTACATCATCACCATTGTAGTTGCTGTCATAAACCACATAACTCAAGTTTGAGGCAGGAGAAATATAATTGCATTGTGTTGA
1421	61447_x1	AB	N	11	a2	87.107	0.57	TGCAGGTTGTCCAGGAGGGTGTGGTTCTCACCTCGCAGCGCCTCAAGGCCTGCTATCACTTGCCGCGTGCTGCACAGAATCTCCTCCCCCGACA
1422	83554_x1	AB	N	11	a2	87.107	0.61	TGCAGGCTGCTGTCACTGGTCTGTCTGTCTAGTATCACGGATGTGTTTCCCTGTAGGCTGCTGTCACTGGTCTGCCTGTCTGTCTAGTATCATG
1423	75609_x1	AB	N	11	a2	98.088	0.74	TGCAGGCGATGCTGTTGAGTAGTTTTTTTTCCAGTTGTGTAGTGACATGATTAATAATGAATCATATTAATTTAGTGGATGTTTAAATTTGTCC
1424	37815_x1	AB	N	11	a2	98.242	NA	TGCAGGGCAATAAATTGCAATGTCCGTACTGTGAGACGCCTAAGACAGCGCTACAGGGAGAAAGGACGGACAGCTGATCGTCCTCGCAGTGGCA
1425	64753_x1	AB	N	11	a2	98.412	0.66	TGCAGGTAGGACCGATACTGTTGTACTTGCTTTTTATTAACTCTTATCAGCAGTGAGTCTACATATAGCAGCTAATTTGAAAAAGGTTTTACTT
1426	2281_x1	AB	N	11	a2	98.412	0.75	TGCAGGTGCCTGGAGCAGTGGTAGGACGCACCATATCCAACGCTGCTGTTCCCAGAAAGGGAAGGCAAACACCAGGGTCCACATCCGATGGCCA
1427	19308_x1	AB	N	11	a2	98.412	0.78	TGCAGGTAGGCCTGCAGCAGCATGGCCGCTTTGGTAAGGCTGGGGGCGATGGAGCACTGCTGGCGCCTTTTGATGGCCTGTCAGCCTGGTAGCC
1428	38938_x1	AB	N	11	a2	98.412	0.79	TGCAGGCGCCCGGCCTGCCCCAAGAAGTTGAGAGAGCTAAAGCCCCTCCAGCCAAACCCTCCCCTAACCCAGACGACGCTGGGCCAATTGTTTA
1429	24810_x1	AB	N	11	a2	98.627	0.8	TGCAGGCTGACTGCGGTTTTTAGTTGAACAGTGTTTCCTCTGACACAGTGGTGCGGCTGGCTTCCGGGTTAAGCAGGCCGGTGTTAATAAGCGC
1430	46406_x1	AB	N	11	a2	98.927	0.77	TGCAGGTAGACCTCCTCCTGCAGCTCCTCCACCTGGACCTGAAGCTGCTGGGAACGCCCCCTCGCCGCCGCAGCCTCTTGCCATGCCTCTGCCA
1431	91474_x1	AB	N	11	a2	99.908	0.77	TGCAGGGGGAACTCTCCATCTGCGCCACACAGAGGACATCTCAATGGAATGAAATAATTTTTTTAAAGTCTCACAACTTAACATACGTTAGGAG
1432	37595_x1	AB	N	11	a2	105.305	0.9	TGCAGGGACAGGGGCAAAAAAAAAAACTAAATAAAATAAAGGACAGAACACAAATGACAAGAGTGATGCCACAACCCTAGATAAAGAGAGAGAC
1433	85693_x1	AB	N	11	a2	105.305	0.9	TGCAGGTGTACTCTGCTGGAGAGCGGAGGGGAAGAGAAGTTAATCGTGGGAAGCATTGGAGCTGGAGAATGGAGGATTAGAAGGGATCCTGACT
1434	25017_x1	AB	N	11	a2	105.305	0.91	TGCAGGAATATGATTAACTTTATTTTCAGCACATTATTCTTGTCTCACCTCTCTGCACACACAGACCATAGAGGGGCTCAATTGCCTCTATATT
1435	31416_x1	AB	N	11	a2	105.305	0.94	TGCAGGGTTGAAATATGCTACCTTCTTTGTTTACTATTGGGCTATCTTTGACCAGACTTTGTATCTGCACAGTTCTTCCTGTAAATGTTTTTTA
1436	414_x1	AB	N	11	a2	105.305	0.94	TGCAGGTTGGTTGAGTGGTGCGCTCTGTAGGCTAGTTGGCTGTGACAGTTCAGCTGTAGACAGACTCAATGCACTGATGCTGTACCTGGGATTA
1437	64176_x1	AB	N	11	a2	105.625	0.91	TGCAGGTGTGCGTCACTGCTCTGATGTTTTCAGAGAATGACAGGGTGTTGTCCAGGGTCACAGCAAGGTTCTTTGCACTGGGTGGGCGACACTT
1438	46792_x1	AB	N	11	a2	109.789	0.88	TGCAGGAGATTTCTTTGGGCTTCCCTTGTGTGTGTGTGTGTGTGTCTTTTTTTTACACTCTAGTTCTTCTACCTCCACTTTCTTTGATTTCTTT
1439	86469_x1	AB	N	11	a2	109.789	0.91	TGCAGGAGAAAAATAAAACAGGACATCTTGAGGTCCGCTGGGAGACAGACATCAGTCCTCCTCTCTCTGCCCTCAAGGAACACTAACGAGGAAG
1440	31657_x1	AB	N	11	a2	109.789	0.94	TGCAGGTTGGGTCTGATATGAATATATTACTCCACATACACAGAGTGTACAAAACATTATGAACACGTGGTCTTTCTATTACACTCCACTTCAA
1441	80463_x1	AB	N	11	a2	109.789	0.96	TGCAGGTGCAGCATGATACTCTCAAATGTGAATAGGGATTACAGTACTAGAACTTGGGCTACTTGGGAGGAAAAGGTCTGTATAAAAATGTCAG
1442	3843_x1	AB	N	11	a2	114.102	0.94	TGCAGGCTTTTATTATCTGTGTGTGTCACGTCCTGACCTTGGAGATCCTTTTTATGTCTCTATTTTGGTCTGGTCAGGGCGTAAGTTGGGGTGG
1443	75159_x1	AB	N	11	a2	114.102	0.94	TGCAGGCGCTACACAAAACACTGAAATAAAATATAAAATCATGCATTACCGCTGACAAGCTTCTTTTGTTGGCACTCCAATAGGTCCCATAAAC
1444	86216_x1	AB	N	11	a2	114.102	0.94	TGCAGGGGAACCAGAAGTCACAGCACACACTTACAGTGGAACCAGTGCTGGCAGAGGTCACAGCACACACCTGCAGTGGAACCAGTGCTGGGAG
1445	14583_x1	AB	N	11	a2	114.102	0.95	TGCAGGATGTGTGCAAGCGCGCTGTAGACAAACTGGTGATTCCCTGGCCCAATGCAGTAGCAAAGACCACCATGCCCCGCTACCAAGGTAAGAG
1446	32870_x1	AB	N	11	a2	114.102	0.95	TGCAGGCTCATCCTGACATGACCCTCCAGCATGACAATGCCACCATCTGGGACCTGGGAATTGTTGGATCATCTGGGATCTGGGTCCTAAAGTC
1447	76161_x1	AB	N	11	a2	114.102	0.95	TGCAGGCTGACTTCGGTCATCAGTTGAATGGTGTTTCCTCCGACACATTGGTGCAGCTGACTTCTGGGTTTAACGAGCAGGTGGTAAGAAGCAC
1448	68991_x1	AB	N	11	a2	114.102	0.96	TGCAGGACTTGCTTTTTAGAGTGTGGTGTCATCTCTTTATGACAGACAGACCTCTCCTCATCTCTTTATTACAGACAGACCTCTCCTCATCTCT
1449	82923_x1	AB	N	11	a2	114.102	0.96	TGCAGGGACGGGAGTGAAATTCTAGTCAAGTTTGGGACAGGACAGGATCAATAGTCCACAGGAACGGGCACTACAGGAATTATTATTTTTGTTT
1450	24527_x1	AB	N	11	a2	114.102	0.97	TGCAGGTCTACATGTGTGATTGTGCAGTAAGAACTGAGCTCAGAGGTCGGGTTTCTGTGGGTCCTCTTACCGTGTGACTGGCCGACTGGACAGG
1451	36414_x1	AB	N	11	a2	114.102	0.97	TGCAGGACCTGGGCAGCCTCCAGATTAGGAGCCTCAGGGTGAGAACCACTGGAGCCACAGCCTGGTCCACTCATAAAGAGAATCAAATCAAATA
1452	15771_x1	AB	N	11	a2	114.278	0.74	TGCAGGACTGACACTATACCCTACAGGACTGACACTATACCCTACAGGACTGACACTATACCCTACAGCACCTACAGGACTGATACTATACCCT
1453	64570_x1	AB	N	11	a2	114.492	0.91	TGCAGGCATAACCTACTGACCGATAGATGTAATCAATTCTCTGCACGACTCTGTAAGCTGTTCATCCTATTCTCCTGCATTACTGCTCATTACC
1454	37130_x1	AB	N	11	a2	114.644	0.9	TGCAGGCGATGGAGGGAGGGATCAGAAGAACAGATGAATAAAGAGGGCAATCTGTTTACATCAGCCACATCCTTCCGCGCGCTCTCTCTCTCTC
1455	77301_x1	AB	N	11	a2	114.841	0.92	TGCAGGAGGCCTTTTGCCAGGCCGTCATTTGTAAATAAGAATTTGTTCTTAACTGACTTGCCTAGTTAAAAGAAGGTAAAATAAAAAATATAAT
1456	35413_x1	AB	N	11	a2	115.038	0.68	TGCAGGTTACCCTGAATAATTTCCACAGCTTAACACCCAGGATGAGCTTCATGCAAATGAGGGAGGACATAAAGGATATGAAGATCCATTAAGG
1457	40412_x1	AB	N	11	a2	115.183	0.95	TGCAGGCTGAGGGAAGATAGAAGACACATTAATCCTTGTCTTTACAATAAAAACCAGATGTTTCAAACGAAATTATTATATTATTATTATGCTG
1458	31540_x1	AB	N	11	a2	115.292	0.93	TGCAGGTAGGTGTTTGTCCCCCTGTGTGCTGAGCGTGTCAGGTTCTTGTTCGGTTCTGGCATTTAGGTTGCCACAGACTAGTACATGGCCCTGG
1459	43050_x1	AB	N	11	a2	115.292	0.94	TGCAGGGGGACAACGCAGCATGGCTATCTCAAGGCCATCAGACTGTTAAACAGCCACCACTAACATTGAGTGGCTGCTGCCAACACACTGACTC
1460	64615_x1	AB	N	11	a2	115.292	0.95	TGCAGGGTATAGTGTCAGTCTTGCAGGGTATAGTGTTAGTCCTGTAGGGTACAGTGTCAGTCCTGTTGGTCCTTCAGGGTATAGTGTCAGTCCT
1461	33560_x1	AB	N	11	a2	115.292	0.97	TGCAGGCGCAACACAAAACGCAGAAATAAAATACAGTATAAAACATGCCTCACCTTTGACGAGCTTCTTTTTTTGGCACTCCGATTAATTCCGT
1462	40931_x1	AB	N	11	a2	115.489	0.96	TGCAGGTACAACAACATGGCACCACACAGCCGTCAAACCACTCAGGAAGGAGGCGCATTCTGTCTCCTAGAGTTGAACGTACTTTGGTGCGAAA
1463	4969_x1	AB	N	11	a2	115.777	0.89	TGCAGGTTGACCTCGGTCGTCAGGTGAACGATGTTTCCTCTGACACATTGGTGCGGCTGGCAGGTGTTAAGAAGCGCGGTTTTTTGGGTCATCT
1464	48725_x1	AB	N	12	a1	0	0.91	TGCAGGTGGAGTTATAGTGCTCATTTGTGTAGTGTCTGGTAGCTCAGTAGTGGTTGTTGTATTAGGAGCTGTAGTTGTTGTAGTAGGATCTGTA
1465	61746_x1	AB	N	12	a1	0.152	0.92	TGCAGGCTCAGTGTGGCCTAGTGGAGGAAACAGGTCAAAGATGGTTTACTGAACAGAGACAGACATGTACACCACAAAATAATTATCTTGCTTT
1466	62382_x1	AB	N	12	a1	0.152	0.92	TGCAGGTTGAAATATGGTTTCTATCTTTGTTTATAGAGGTGCTATCCTCAGATAATATCATCGTTTGCTTTCGCCGTAAAGCCTTTTTGAAATC
1467	88844_x1	AB	N	12	a1	0.152	0.93	TGCAGGCCCAGGCATGGATCAAAGCTGGCGAGACATTCAATGACGTCCTCTTCACAAACGAATCAACCGTGGCCCTTGAGCAATTTTTTTATTT
1468	42423_x1	AB	N	12	a1	0.152	NA	TGCAGGCTCATCCTAACTACCCTCCAGCTTGACAAAGCCACCTGCCATACTGCACAGAACGAGTGTGATTTCCTGCAATACAGGAATGTCAGTA
1469	84372_x1	AB_AC	Y	12	a1	0.152	NA	TGCAGGAGAGACTGACTGCTGCACAGAACAGGTACACACACACACACACACACACACACACACACACACACACACACACACACACACACACACA
1470	84372_x2	AB_AC	Y	12	a1	0.152	NA	TGCAGGAGAGACTGACTGCTGCACAGAACAGGTACACACACACACACACACACACACACACACACACACACACACACACACACACACACACACA
1471	62182_x1	AB	N	12	a1	0.256	0.88	TGCAGGAAGTGAATGTGATCCTTGAGGTCAGCAACATCCTCCAATTGACCAATGGTTTCTTTCAGTTCTCTGATCTCTCTCTTCAGCTCCTGGG
1472	84872_x1	AA_AB	Y	12	a1	0.719	NA	TGCAGGAGAAAGTGTGCTGCGTTTGGATGTGCCCCAGCTGCTCCTCTGACTGTAAGAAACAGGGCACCTCCTGTTCAAACTGTTCCTGGAGCTT
1473	18474_x1	AB	N	12	a1	1.282	NA	TGCAGGCTCATCCTGACATGACCCTACAGCATGACAATTCCACCAGCTATACAGCTTGTTCTATGCATGATTTCCTGCAAGACAGGAATGTCAG
1474	35898_x1	AB	N	12	a1	1.818	0.93	TGCAGGTATAAAAAAAAAACTGGTTGAGAGAATGCCAAGAGTGTGCGAAGCTGTCATCACAGCAAAGGCTGGCTAGAATCTCAAAAATACAATA
1475	70813_x1	AB	N	12	a1	2.09	0.88	TGCAGGAGGCTGCTGTTGAACAGGTTTATCACATGCTTGAGGTAGGAGATGCTAACTTAGTTCTCCACAGACAGCGCATTAGTGAATTCCTGTA
1476	31100_x1	AB	N	12	a1	2.319	0.96	TGCAGGTTCATGCTCTACAATACTATCCCACACAGGAAGTACGACACTACCCCACACAGGAAGTACGACACTACCCCGCACAGGAAGTACGACA
1477	18171_x1	AB	N	12	a1	2.421	0.87	TGCAGGCCAATCATATATTGTTAAACTTTAGAAATAAATAACACTGTCATGAAGTAAGAAATAAAATATCTGTAGTTGTCCTTGTCTTATTATT
1478	69195_x1	AB	N	12	a1	2.421	0.89	TGCAGGGTCAGAGTGAAGAGGAGAGGGCAGCCTGGACACATGATATCACTCAGCTCCTTTGGACCCACACCATACACAACACAGGTACGACCTC
1479	42257_x1	AB	N	12	a1	2.421	0.94	TGCAGGAGCAACAGACAGACTTTGGGATGCGGGTCTTCTCCCAGGTGGCCCAGAACTCCAAGGGGTCTAACCTGGCCTTCTCCCCCTACGGCGT
1480	3160_x1	AB	N	12	a1	2.421	0.95	TGCAGGATTGTCAGACACCAGCCATCTGGACAGCTGATGAAACTGGGTTTGATGAAACTAGGTTTGCACAACTGAAGAATTTCTACATAAACTC
1481	70348_x1	AB	N	12	a1	2.421	0.95	TGCAGGGCTTGAAAACTATTACGGACTACAAAGGGAAACACAGCCGCGAGCTGCCCAGTGAAGCGAATCTACCAGATGAGCTAAATGCCTTTTA
1482	44605_x1	AA_AB	Y	12	a1	2.421	NA	TGCAGGCTGTGTCACTTCATCCCTGTAGGCTGTCTCACCTCCTCCCTGTAGGCTGTCTCACCTCCTCCCTGTAGGCTGTCTCACCTCCTCCCTG
1483	9352_x1	AB	N	12	a1	13.342	0.78	TGCAGGGACGGGGGCTGGGATTCAAATAAAATATAGGACAAAACATACATCACGACAAGAGAAACACTACAACACTACATAAAGAGAGACCTAA
1484	64986_x1	AB	N	12	a1	13.342	0.81	TGCAGGAAGGAGACAACACACGGGTTGGGCACAGAGATAGAGGAGGAGAGAGAGAAGGGTTTAGAGACCAGAAGGCGGAAACATGGCTTACGGG
1485	70513_x1	AB	N	12	a1	13.342	0.81	TGCAGGTCTGGCTCATGGGCGGCCTCATCGGAGGGGGGATATTCGTGAGTATATTGACTGAGCATAGATAGACACCTTGACACCACTCATTCAC
1486	40077_x1	AB	N	12	a1	14.418	0.68	TGCAGGAGCGGGTCACTGCTTTGATGTTTGCAGAGAACGACAGGGTGTTGTCCAGGGTCACACCAAGGTTCTTTTCACTCTGGGAGGCCATCCA
1487	33984_x1	AB	N	12	a1	14.418	0.75	TGCAGGACCTGCCTTGTTGATAGTGTTGCTAAGGCAGAGTTGCTCTTTATTATGGACAGACCTCTCCCCATGTTAGCTACTGTTGCATCTGTTG
1488	44566_x1	AB	N	12	a1	14.418	0.77	TGCAGGCCCTACTTTGTCACATCTGTCCATTCGTGTAGTTAGGTGCCACAAAGAGGGATTTAGGAGAATTACAATTGGCCCAGAACAAGGCACC
1489	989_x1	AB	N	12	a1	25.34	0.52	TGCAGGTAGCAAACCAATCAGGCTCAATGTTAGCTAACTAACATTAGGCTATAGCTAGCGAAGCAAATAGCTCCGAGATACAAATAATAAGAGC
1490	73413_x1	AB	N	12	a1	25.34	0.57	TGCAGGTCTACAGGAAAAGGATTGACAGACACTAGTCCATACCTTTTTTTAGTTTATATTTGACCCAGGAATGTTCCATTTATATATCTCTTTT
1491	41402_x1	AB	N	12	a1	25.34	0.64	TGCAGGTGCGAGAAACAAGATATGTTAAAGGAGTTTTTTTGTTCACAATCAGTGACGGAAGTTTGCAAAGTGCAATTCCAACCACTCCTGCAGA
1492	33921_x1	AA_AB	Y	12	a1	25.34	NA	TGCAGGACAAGCTAAAGCCAAGCCCCCCCAGTCCCAGGGCTTTTCCTGCTCACAGTGCCAGTTCTCCAACAGGAGATGGCTCACCCTTCAGAAG
1493	3083_x1	AB	N	12	a1	29.737	0.39	TGCAGGTATAGTCAAATATTTTAGCTCGATTTGAATCCCTACACATGGCGTTGTCACATTCACTCACAAGCACATTGTGGGACACAATAATAGT
1494	10665_x1	AA_BC	Y	12	a1	29.895	NA	TGCAGGCACCACACAAACGCAGAAATAAAACATAAATCATGCCTTACCTTTGACAAGCTTCTTTTGTTGGCACTCCAATATGTCCCATAAACAT
1495	33929_x1	AB	N	12	a1	39.607	0.3	TGCAGGACTTTCTTCAAGCTCTATTTTTAAAGGGATTGTTCACCCACATTATTATTTTAAAATGTGTGTCTTTTTTCCCCCCCACACAATTCTG
1496	37198_x1	AB	N	12	a1	39.607	0.33	TGCAGGAGGCCTTTTGCCTTTTGGTAGGCTGTCAATGTAAATAAGAATTTGTTTTTAACTGACTTGCCTAGTTAAATAAAGGTTAAATGTAAAA
1497	39956_x1	AB	N	12	a1	39.607	0.33	TGCAGGGATGGGGGCCTGGGATAAAAAATAAATATAATACAATACTGTAAGTTGCTTTGGATAAGAGCCTCTACTAAAGTGTGTGTGGGTATTG
1498	43631_x1	AA_BC	Y	12	a1	39.607	NA	TGCAGGAGAATTGGTCAGAGAGTAGCTCGTAGCCCACCTCGCAGTAACACTCGAAGCCCCCCTCGTAGTTCACACACATCTGCTGACATGTCCC
1499	40610_x1	AB	N	12	a1	49.395	0.12	TGCAGGCTGCAATGTGTTTATTTGTTGGCTTTATGTAGGCAATTTTGTACTTACATGGCAATATAAGATACTTTAATATTTGTATAATTTTAAT
1500	86028_x1	AB	N	12	a1	49.395	0.12	TGCAGGCGCCCGGACCTGCCACAAGTCAGCCAAGTAAAGCCCCTCCCGCCAATCACTCCCCTAACCCAGATGACGCTGGACCAATTGTGCACCG
1501	18013_x1	AB	N	12	a1	50.485	0.12	TGCAGGTCAAAAATATCCTTTAAAATCACATTGGCTACATTCACGCGAACTTCACACTAGCAACGTTGTATAAAATATTCTGGGCCCTCAGTTT
1502	67952_x1	AB	N	12	a1	50.675	0.1	TGCAGGTAACCAACCATGTCATCAACACCTTATATGAGATTTCCCTTAAAGAACACTTGTGATGATTGTCAATTATATTAGATAAGGGTAGAAT
1503	63654_x1	AB	N	12	c	54.166	0.01	TGCAGGTGGTCACTGAGTCCGAGGTGCTAAAGGAGCTCCTTAAGCTTAACCCCCCAAAAACATCTTGGTCAGATGGTTTAGACCATTTCTGTTG
1504	64451_x1	AB	N	12	c	54.571	0.01	TGCAGGAAGGATGAGTAGACAATATAGCGTAGGGATTCTCAGAAGACATTTAAGAAATTCAACTAAATTGTCAACATTGACACTCGAATGACAG
1505	86081_x1	AB	N	12	c	55.017	0.01	TGCAGGATAGTCTGAGACCAGCCACTCGGACAGCAGATAAAACTGAGTAGTATTTCTGTCTGTAATAAAGCCCTTTTGTGGGCAAAAAAATCAT
1506	81037_x1	AB	N	12	c	55.463	0.01	TGCAGGATCGCGGCTCCATCTGCTGTGACCATTTAGGGAAGGGATGGGCAACTGCTGGCTCACAACCCCAAAAAATCTTTTTTCTTTTTGTCAG
1507	64188_x1	AB	N	12	c	55.941	0.09	TGCAGGCTGACTTCAGTCGTCAGTTGAACGGTGTTTCCTCCGACACATTGGTGCAGCAGGCTTCAGGGTTAAGCGAGCAGGTGTTAAAGAAGCG
1508	6710_x1	AB	N	12	c	56.441	0.01	TGCAGGCTAGACTTCGGGTTGTCAGTTGAACAGTGTTTCCTCCGACACATTGGTGCAAGCAAGGATTGGCGGTCATGTTTCGGAGGACGCATGA
1509	75667_x1	AB	N	12	c	56.94	0.04	TGCAGGCCAACTCCCGACGGACGTCCTCGCGCAAACTGCAGCGATAGTGGTCGATCAGGGCCCTATCGTTCCATCCCTCTCCTGCGGCCAGGGT
1510	32347_x1	AB	N	12	c	57.44	0.01	TGCAGGGGTGTCCGGTACGCAAGTGGTGGGGCCTTGTCTGAGGTAAGGTAAGCGGAAAAGGCACTGAGGTATTATGGGGTTCCCCATGTTCCTC
1511	17983_x1	AB	N	12	c	58.12	0.03	TGCAGGCCAGACGCCCATTGTGTCACGGTTTTCTTGCGGTGAAGGAGAGTCGGACCAAAATGCAGCGTGATAATTTTGATACATGTTTAATAAC
1512	79362_x1	AB	N	12	c	58.12	0.03	TGCAGGGAGATACTGTAGCGGGGAATGGGGGAAAAGTGTGAAAGTCACATTAGAAGGGCTGGGAGTTGAGGAAATGTTGGACGGGCAAGGAGGC
1513	48757_x1	AB	N	12	a2	58.12	0.19	TGCAGGCACCCTGTCACGCTGGCATAGTGGCATCATTCTAAAACTGGTATTAGGCATTTCCTGCTGTGTGTCCGTTGGCGGGTGGAAATCTCTG
1514	34020_x1	AB	N	12	a2	61.35	0.26	TGCAGGGGTGGCCTGAAGTGAAAGGACATGCACCCTTGGAAGTAGCCATGTATTTTCACAACAGAGGTGAGCGAGTCGTTGTGCCTACTGCTCT
1515	31591_x1	AB	N	12	a2	71.192	0.36	TGCAGGCCAACTCCCGTCGATAGTGGTCGATGAGGGCCCTGTCGTTCCATACCTGCTCCGGCGGCCAAGGTCCGGAACTCCAGTGCGAAATCCT
1516	44488_x1	AB	N	12	a2	71.192	NA	TGCAGGACGGCGAGGTCACGACTCCTACCGAAGGTGGCTCCCCTTCATGTTTGGGTGGCGCTCGGCGGTCGTCGTCACCGACTGTTTAGTTCCC
1517	79825_x1	AB	N	12	a2	74.009	0.39	TGCAGGCTTGCGAGGGTTAACACGTTTAAATGTTTTACTCACGTCAGCTGCATTGAACGAGAATCCACAGGTTTTGGTAGCGGGCCGTGTCAGT
1518	64135_x1	AB	N	12	a2	75.426	0.48	TGCAGGAATGTGAAATTGACTGGCCCGATGAACTCGGGATGGCTGGGCTGTAACGATCTGAGTGTAGTGGGTGAGGAGTCAAGCGCAGGAAGCA
1519	83957_x1	AB	N	12	a2	75.705	0.44	TGCAGGCTGGCAGGGGTGGTGTCTAACCTACCTGGGGGCATCACACCATCTATCTATCTATCTATCTATCTATCTATCTATATATCTATCTATC
1520	33611_x1	AB	N	12	a2	75.848	0.48	TGCAGGCCTACATCTAAGGGACAGGTTGCTGTAAGCGATATCTTCAATGGATGTCAAAGCAGAAATCTCAAGAAATCCAAAAATAATATATGCA
1521	67685_x1	AB	N	12	a2	76.623	NA	TGCAGGGCCTCATGGAGCACGTCCTGGAGCTTCTGCACCGCCTCCACGTCCTCTATGTGCATGGAGTCTACAGGGGGAGGGAGGGAGGGAGGGG
1522	17868_x1	AB	N	12	a2	78.768	0.56	TGCAGGTACATCATGTATCATTCCTTGTCTTCCTATGACACCCCAATGACTCAGAACTGCTGCTCTCTTTTGTTCTCTGGGCCCCCTCACAGGC
1523	46153_x1	AB	N	12	a2	78.768	0.57	TGCAGGCAGGGAGAGAGAGAGAGAGATACCTTTTCAGTTTATCGACAGACCTTTCAATTCAAAACATTATTTACCCCCATGTTAAATGAATAGA
1524	91443_x1	AB	N	12	a2	78.768	0.57	TGCAGGTTGTACCTTGTTGTTCTATGGGAAGGGTTCTCCAGAGCAGGAGCTGTCTCCGCACTACGCCCTGTTCGCAGAGGACAGTATCGTCCAG
1525	70056_x1	AB	N	12	a2	80.934	0.55	TGCAGGAAGGGTACCACATAAGGGAATGACATCCTCCTTCCTGTAACGCATAGCATTGAGATTGCAGGCAATGACAACAAGCTCAGTCCAATGA
1526	62552_x1	AB	N	12	a2	80.934	0.58	TGCAGGGGGAAAACAAGAACAAATGGGACTCCGCTAAATGCGTTTTGAGAAATGCATGTGCATGTCTAGTTTCCTTGAAAAGATTGCAAGACAA
1527	71727_x1	AB	N	12	a2	80.934	0.58	TGCAGGACTGGCTCATTAATCAATGTTTTACTAAATCGCCCCCCGCACAATCAGAATGTATGAAACAATTATGAGCCCACAGAAACCATATGTG
1528	72129_x1	AA_AB	Y	12	a2	80.934	NA	TGCAGGGAAACTTTATTTGCAGTATCATGTATAAGTTTCAACCATGTTTAAAAGCGACAAGAAAATACACATTAGAAAAGGCATTCTTTATGAT
1529	71185_x1	AB	N	12	a2	84.165	0.6	TGCAGGCTTCCTTCGTTCGTCAGTTGAACAGTGTTTCCTCCGACAAATTGGTGCAGGTGGTTTCCTGGTTAAACGAGTGGATGCTAAGAAGCAC
1530	73683_x1	AB	N	12	a2	84.165	0.6	TGCAGGACATGGAGAAGATGAAGAACAAGGTGTTCCAGCTGGCCCGCCAGTACAGCCAGCGCATCAAGAACAGTAGGCCTGTGGTGAGGAACAG
1531	15844_x1	AB	N	12	a2	85.264	0.61	TGCAGGCGCCTGGCATACCACAAGGAGTCGCTAGAGAGCAATGAGCCAAGTAAAGCCCCCCCATCTACTGCTCACATTAGTGTCCTCACTGCAA
1532	59854_x1	AB	N	12	a2	85.378	0.62	TGCAGGTGTTGATTGACAGGGCTGTGATGTGACAGTGTATAAATCAGAGCGTGTGAACTGAGCAGCTGTCAGACAGACAGTGAGAATGAAATAG
1533	70607_x1	AB	N	12	a2	85.378	0.62	TGCAGGATCATCTGAGGGGGGATATGCTAAGTGGGTGGGCATATGCCCTCCAAGGAAAACCCATGGCTTCACCCCTGCCCAGTCATGTGAAATC
1534	19167_x1	AB	N	12	a2	85.378	0.64	TGCAGGGCTTTGAAGATGACGACTGGGAAGCGGGTGGAGTTGTTGTCCAGCAGCTGCTCCAGGGTGTGCTGCAGGCCACCAAAGTAATTTGGGG
1535	78884_x1	AB	N	12	a2	85.378	0.66	TGCAGGAAAAATATTTGTCTGTAGATCGTGAAGATGTCTAACCATTACATGAAGAGGCCAGTCACTGTTGCTTAATAGCAACACTATGACAAGT
1536	40545_x1	AB	N	12	a2	85.378	0.67	TGCAGGGATTGAGTACAGGTGTTACCCATTTCAAATGGATCTAGTCTTGCCCTTCCTTCCCAAATCTAAGTCAGGGAGAGTTCTTAGTTCAGGG
1537	39998_x1	AB	N	12	a2	85.378	0.69	TGCAGGCTGACTTCAGTCATCAGTTGAAAGGTGTTTCCTCCGACACATTGGTGTAGATGGCTTCCAGGTTAAGAAGCGCGGTTTGACGGGTTTC
1538	2734_x1	AB	N	12	a2	85.514	0.7	TGCAGGCCCGCCAACAGTGTGAGACCCTGGGAGACAGAGAACAAGCTAGCCAGAGGAGGCCGGGGATCAGCGGGGGCATCCACCACTGCCAGAC
1539	18427_x1	AB	N	12	a2	86.57	0.7	TGCAGGGATGGTCTTCTCTCTGATGTGTTCCAACCACGACATCATGTGTTAACATGGCTGGATATTTAAATCTATTCATTTTTTAAAAAAATTA
1540	26979_x1	AB	N	12	a2	90.881	0.71	TGCAGGATTTGGGCATCAATGCAATAAACAATGAATCTTAGTTTATCTAAGGTCACCCCTCTGGTCACTTTGAGAACATTGGTAAAAAAATTTT
1541	44036_x1	AB	N	12	a2	93.033	0.69	TGCAGGCTAGGGTTTAAAATGGAAATCAGATGACAACTGCTAAGCTAATGGAGCTAACTAGAAAATCAGGAAATTAGTCATTACATACATGAAG
1542	11752_x1	AB	N	12	a2	93.033	0.81	TGCAGGTGCCTCTGCGCTCCCACAGTTCAGCCTCCTCTTCCGAGGAAAATAGTTGCTCCAGCGCAGCACTGCCCCTACTGGCTGGGGAGAGGGA
1543	37414_x1	AB	N	12	a2	93.033	0.82	TGCAGGAAGAGAAATATGGATGTCAAAAAATGGTGAAATTGAAGGGTCTTCTTGCCCAAGGAATGAGGCACCCCCGCATGGCTGCCAATGTGAT
1544	84731_x1	AB	N	12	a2	93.033	0.82	TGCAGGACAAACGCTTGACAAACGTGGTCGCTGTCGCTGTCGTCGTGGACTTCTTCTACGTCTGCTGCTGGTTCTTCTTCTTCTTCTTCTTCTA
1545	One_ODC1-196_x1	AB	N	12	a2	93.033	0.84	#N/A
1546	30299_x1	AB	N	12	a2	102.834	0.87	TGCAGGCTTGATCAAATGTAAAAAGCCGCAACAGCCTTGGAAACAAAAGCGCCATTCAGCTTGAGTCCGTTGCTTCCCCTCCACACTACTCAAT
1547	36692_x1	AB	N	12	a2	102.834	0.88	TGCAGGCGAAGAAGCCGGTTGTGGAGGTCCTGGGCTGACGTGGTTACATTTGGTCTGCGGCTGTGAGGCCGGTTGGACATACTGCCAAATTCTC
1548	39249_x1	AB	N	12	a2	103.909	0.7	TGCAGGTTTTAAGTTTACCGTTCAATTAGCGTTTTACACTGGAAAAGGAGAGGATGCTGCGACTTTCTGACCAAATCATTTGGAGTAGTAGACC
1549	44760_x1	AB	N	12	a2	103.909	0.72	TGCAGGAATGTCCACCAGACAGAGAGAATTTAATGTTCATTGGTCTACCATAAGCAGCCTCCAACTTAATTTTAGAGAATTTGGCAGTACATTC
1550	11543_x1	AB	N	12	a2	103.909	0.78	TGCAGGCTCATCCTGACATGACCCTCCAGCATGACAATGCCACCAGCCATACTGCTCGTTCTGTGCGTGATTTCCTGCAAGACATTTAAAAATT
1551	89057_x1	AB	N	12	a2	103.909	0.82	TGCAGGATTGTCTGAGACCAGCCACCCAGACAACTGATGAAACTGTGGGTTTGTACATCTAAAGAATGTCTGTACAAACTGTCAGAAACCATCT
1552	39149_x1	AB	N	12	a2	103.909	0.83	TGCAGGAGAAAGTCACAGGTTTGATGCAGAAAAGAACAGGGTCTTGTCCAGGATCACACCAAGGTTCTTTGCACTCTTGGAGGGGGACACCGTG
1553	34754_x1	AB	N	12	a2	103.909	0.88	TGCAGGACACCTACAGCACCCGATGTCACAGGAAGGCCAAAAAGATCCTCAAGTACAACAACCAACCGAGCCACTGCCTGTTCACCCCGTTAAC
1554	31598_x1	AB	N	12	a2	104.985	0.88	TGCAGGGACAGGGGGTGGGATTAAAAATAAAATAAAAATATAGGACAAAACACACATCACGACAAGAGACACAACACTACAAAAAGAGAGACCT
1555	22323_x1	AB	N	12	a2	106.06	0.55	TGCAGGTTCATGCTCTACAACATCCGTAGAGTATGACCCTACCTCACACAGGAAGCAGTACAGGTCCTAATCCAGACTCTTGTCATCTCTTGTC
1556	2238_x1	AB	N	12	a2	106.06	0.87	TGCAGGTTCCCTGGTGGAAGAGTGGCGTAACGTCTCGTAGCAAGAATTGGCAAATCTGGTGCAGTACATGAGGAGATGCACTGCAGTACTTAAT
1557	41320_x1	AB	N	12	a2	106.06	0.88	TGCAGGCGCGACAACGCAGAAATAAAAATATAAATCATGCCTTACATTTGACGAGCTTCTTCTGTTTGCACTCCATTATGTCCTATAAACATCA
1558	135691_x1	AA_AB	Y	12	a2	106.06	NA	TGCAGGGAACCACTATTGGGAGACATCAGGAGTTGCTACAGGGCCTTTTGGAAGGGCTCAGGTCCTTGGCGGAACGCCACAACCATGGGTTAAA
1559	8779_x1	AB	N	12	a2	106.85	0.87	TGCAGGCCAACTCCCGACGGACGTCCTCACGCAAACTGCAGCGATAGTGGTCGATCGGGGCCCTGCCGTTCCATCCCGCGCCCATGGCCATCCC
1560	46692_x1	AB	N	12	a2	107.146	0.9	TGCAGGCTGCATTGAGCTATCACTTCAACACTCAGCCCCAGCAACCAATACCTCAGGGTGTTGTGCAAAAATGAGAGAGATAGAGATAGCTGAC
1561	35761_x1	AB	N	12	a2	108.222	0.88	TGCAGGAGGAATTGGGTACCCATATAAAACATGATACATTTTTGTCAAAAGTTGCTAATATATGCATATAAAACATATTATCGACTAGAAAACA
1562	31110_x1	AB	N	12	a2	108.222	0.9	TGCAGGGCCGCTACCTCGGCAGGCACAGCCTGGATGTGGTTCTTGGACAGGTCCAGGACGTCCAGGTGTCGTAGGGAGCCAAGGCCGCCAGGAA
1563	11941_x1	AB	N	12	a2	109.126	0.92	TGCAGGAATGTTCCAAAACCTAGTGGAAAGCTTTCCCAGGAGAGTGGAGGCTGTTATAGCATCAATGTTCCAACATCTAGTGGAAAGCCTTCCC
1564	67707_x1	AB	N	12	a2	109.297	0.87	TGCAGGACGGAGAGAGGGATGAAGGCAGGGATGGAGAGAATAGAGAGCAACAGAGAGGCAGGAGAGAGATTAACAACAACAATAATAAAAGCAG
1565	52786_x1	AB	N	12	a2	109.297	0.88	TGCAGGATGTTGAGGTTATCTTCAGCAACATTTCAGACATTCATGAGCTGACGGTCAAACTTCTGGGGCTGATAGAGGACGCAGTGGAGATGAC
1566	77684_x1	AB	N	12	a2	109.297	0.88	TGCAGGGAGCCAGAGAGGAACATAATGTTCGTTTAATATGGAAATACACGGCCCCATAAAACGGTACACCGCACAGTCCTTAAGAGATGATAAG
1567	80580_x1	AB	N	12	a2	109.297	0.88	TGCAGGGACTGGATAGTGTTCTGGAGGTCTGAGAGCATGGAGGACTCCTGAAGAGCGTTGGCTGTGGAAGGGTTTGGAGACAGAGGGTAAGACG
1568	48949_x1	AB	N	12	a2	109.297	0.88	TGCAGGCCCCTATTCATTCTGATGAGAAGAGACTCCTTTCAAGGGGCCAGTCTGGGATTGATACATCCATTTGTGATATTTCTAAGTGGATGAT
1569	41480_x1	AB	N	12	a2	109.297	0.9	TGCAGGACTATGTCCCAAATAGAACTATGTTCCCTATATAGAGCACTACTTTAGACCAGGGCACTGGGTTAACACTACATCAGGAGGAGTGAAG
1570	89078_x1	AB	N	12	a2	109.297	0.9	TGCAGGGGGTTAGGATGAGTTGAGGTCCATTGTTGTGGCCTGCCTTCCTGGGTGGGCCCTCTTTGGGCTAGGCTGGTTTGGGCTTGTGCTGAGC
1571	83861_x1	AB	N	12	a2	109.297	0.9	TGCAGGGATGGGGGCTGGGATTAAAAATAGTAAAAATATATATATAGGATATAAACACACATTACGACAAGAGAGACAACACAAGACTACATAA
1572	6023_x1	AB	N	12	a2	109.297	0.91	TGCAGGAGAAGACTCCAGGTCTGCTGTACCGTGTGTGTCGGGTGGCCCTGCCCCTCTGGCTCCTGCTGTTGGCTCTGCTCCTCTTTGCCTTCTT
1573	17081_x1	AB	N	12	a2	109.297	0.91	TGCAGGCCTCCAGAGAATGCCAAAACAAAGAGAAGCTTCTGGAGCAGGAGTTCCGTGCCGCTTTCCGAGAGTTCCAGCAGTGGCTGGTCAATGC
1574	38497_x1	AB	N	12	a2	109.297	0.91	TGCAGGATGGTCGTGGATCTCGTGTATCTCTGGAGAATAGGTCAACAGAACAATCATGACCCATAGGTGCAGTAGTGCCTGAAAAAAAAAAAAA
1575	32343_x1	AB	N	12	a2	109.297	0.91	TGCAGGCTCATCCTAACATGACCCTCCAGCATGACAATGCCACCAGCCATACTGCTCATTCTGTGCGTGATTTTTATTTTGTATTTATTTATTT
1576	31915_x1	AB	N	12	a2	109.297	0.92	TGCAGGGGAATCCACCTCCTGCTCAGTCCCCCTCCACTCCACCTTCCAGCATTCACAGGAGGAAAGACATGTGCCAAGTACACTAGACAGGAGC
1577	64713_x1	AB	N	12	a2	109.297	0.92	TGCAGGCGCCCGGCACGCCACAAGGAGTCGCTTGAGCCCCCCGGCCAAACCCTCCTCTAACCCGGATGACGCCTGGGCCAATTGTGCGCAACTC
1578	44082_x1	AA_BC	Y	12	a2	109.297	NA	TGCAGGTCCTGATCTTTTGGATCCCTGCTTTTAAATCTGGCAGCTGATTTCATAGCTGAACCACTTACATATCTGTTCAATCTAACCCTGGAAT
1579	1374_x1	AB	N	12	a2	109.455	0.91	TGCAGGACACGCAGTGAGAAGGACAGCTCTAGGTTCTCCACCCTGGTCAACCTTTCTGACCAGAACTACTGTTACTCCAACGTTCTGAAGAGCA
1580	41803_x1	AB	N	12	a2	109.649	0.91	TGCAGGTCTGGCATTGCTGATACGGCTTCTCTCCTGTGTGCCCACTGATCCACTTAAGGAATGATTTGAATGTTGAAAAATTTACATCAGTCAT
1581	37467_x1	AB	N	12	a2	109.824	0.88	TGCAGGAGTTCAGACATCTCTGGAACAAGGTCAAACAGTGGCAGGTGAGAATGCTCTTCTTCATCATCATCATCATCATCATCTTCTTCTTCTT
1582	72337_x1	AB	N	12	a2	109.97	0.9	TGCAGGTGCCTGTCACTATCACATTATCCATTGTAGTAACTACCCAGCCTGCCCTTCTCCCCCCTTCCATAATGTGCAATCAAATCTATCTCTT
1583	43515_x1	AB	N	12	a2	110.078	0.91	TGCAGGCTGACTTCGGTCGTAAGTTGGCCGGTTTTTCCTCTGACACATTGGTGCGGATGGCTTCCGGGTTAAGCGAGCAGTGTGTCAAGAAGAA
1584	79936_x1	AB	N	12	a2	110.078	0.91	TGCAGGCTCCTGGCCCACCACAAGGAGTCACTAGAGCATGACGAGACAAGGAAATCCAGGCCGGCAAAATCCCTCCCCTAACCCGGACGAAGCT
1585	35277_x1	AB	N	12	a2	110.078	0.91	TGCAGGTATCTCTTAATTGAGAATTTCATCCCTCCCAAAGATAAGAACAAAATGATGAACCGGCTTCACTTTGACAGTGACGAGGACCAGTGGA
1586	18680_x1	AA_BC	Y	12	a2	110.078	NA	TGCAGGATTTTCTTCCAACTAGGCACCACACCTGACCAACCGAGCTAATTGATCAGTTCAGTGATTGCCTAAATTCAACACACCTGGTCTTCCA
1587	89919_x1	AB	N	12	a2	110.227	0.91	TGCAGGAGCAAGTCACTTCTTTGAAGTTTGCAGAAAACGTCATGTTGTTGTCCAGGGTCAGCCAAGGTTCTTTGCACTCTGGGAGGGGGACAAC
1588	75233_x1	AB	N	12	a2	110.434	0.92	TGCAGGTAAAGGAAGGAGATAAGCTAAGATTATAGTGGAGTGGATATTATTGCCAATCATTTCACGTTGTTAGCCAATAACCTTAAGGACAATG
1589	48717_x1	AB	N	12	a2	110.678	0.9	TGCAGGCGTGACACAAAACACAGAAATAAATATATAATTCATGCCTTACCTTTGACGAGCACTCCAATATGTCTCATAAACATCACAAATGGTC
1590	82631_x1	AB	N	13	a1	0	0.75	TGCAGGAAGGGTACCACATGAGGGAGGAGGATGAACAGGGCTCCGGGCAGCCGAGCGGAAATGGAGGAAAACTCGCCTCCCTGCGGACATGGCA
1591	32306_x1	AB	N	13	a1	0	0.76	TGCAGGGGCAGAAAACCTGTGTGCTCACTAGGGGGCAAAAAAAAATGTAAGACCACCAAAATGATGATGTTTTTCTGGGGCCCTCATTAGCATC
1592	1542_x1	AB	N	13	a1	0	0.78	TGCAGGGTAATCACATGCCTGAGTCCCTAATGGCACCCTACATAGCGCTATACTTTTGACGAGAGACCTTGACTTGAGGTTGCCATTTGGGACA
1593	47262_x1	AB	N	13	a1	0	0.79	TGCAGGGACGGGGGCTGGGATTTAAAAAAAATAAATATATATAGGCCAAAACACACACCACGACAAGAGAGACACCACAACACTACATAAAGAG
1594	43363_x1	AB	N	13	a1	0	0.8	TGCAGGCTCTGGAAAAGCTTAGGATTTTTCAGCCATTTCCGCAGAGTACCAGGAACACCTGGAGGTTTTCAGCAAGGCTCGCGCCACCTCCCTT
1595	74376_x1	AB	N	13	a1	0	0.8	TGCAGGTTAGTGGGACTGTATTTAACCATTGCCAGGACTTGCATGGAAGAGACAATGCTTTTTCTTTTTCAACTCATGATATTGTATAGGCCTA
1596	1811_x1	AB	N	13	a1	0	0.83	TGCAGGAGGACGTCCCGGGGCAGGCTACGCCGCTTTGAGGCAATGTGAGTGGCAGAACGGGCTCCAACCCAGGATAGAACCAGTGGTTCAGTCA
1597	39602_x1	AB	N	13	a1	0	0.84	TGCAGGAAGGGCACCACATGAGGGAGGAGGATGTCTTCCCTGTAACGCACATCCTTTCTCAGCCTATTGTGGACCGTCTGAGCACTGATGGAGG
1598	40556_x1	AA_BC	Y	13	a1	0	NA	TGCAGGGAAGCATTGCTCTTTTACAGCACATGTACCAGTCCCCATCAATGAGCACAGATCACAGATCTGTTAGTGCTCTTGCTGACTCCATTGA
1599	27438_x1	AB	N	13	a1	6.584	0.81	TGCAGGCGCCTGACCTGCCACAAGGAGTCGCTAGAGCACGATGAGCCAAGTAAAGCCCCCCCCGGTCAAACCCTCCCCTAACCCGGATGACGCT
1600	19362_x1	AB	N	13	a1	7.786	NA	TGCAGGCCTCCAAGGTGTTGGGGAGAAAGAGAAGGGGGTGGGAGGAACAGAAGGGGTTTGGATGGGCAGAAGGGGGTTGGAGGTGTTAGTGAGA
1601	55212_x1	AB	N	13	a1	8.08	0.87	TGCAGGACAGGTACAGGATGTCAACATCAACTGCCTGAGTTGCCACCAGCCATACTGCTCATCATGTGCGTGATTTCCTGCAAGACAGGAATGT
1602	15711_x1	AB	N	13	a1	8.425	0.86	TGCAGGCCATTGAAATCCCTATAAGCTACAGTTTTGCCTATAAACTACAACATTTTCCTTCGATTGTATCCCAAATGGTGCTCTAGTCCCTAGT
1603	44151_x1	AB	N	13	a1	8.722	0.88	TGCAGGCTTGGACAAATAAGAGTTCAATCTTCCATTCAGCAGGCTGAAATATGAGCAGGCTTTTTTGTAGACACACTTGGGATTGTCCCCCAGT
1604	34193_x1	AB	N	13	a1	8.897	0.83	TGCAGGCTGTGGCTCTCATCGTTGCGCTCATCTTTGAGAAAAAGGTCAGTTCTCTCTCTCTCTCTGTCACACACACACACACACACACACACAC
1605	81602_x1	AB	N	13	a1	9.014	0.83	TGCAGGTAAAATAATAAATAAACTAAATGTTAAATGTTAGAGCTTTGAAATGTTGTTTACTTTGTTGTCTATGTGATGTGTCATTGTGACCCAT
1606	22588_x1	AB	N	13	a1	9.135	0.84	TGCAGGCTTCTTCTTCGTGTAGAAAAAGGACAAGACCCTGCACCAGTGCATTGACTACTGGGGACTCAAGAACATTCCTGGGGTTGACAAAAAC
1607	39043_x1	AB	N	13	a1	9.334	0.83	TGCAGGATGTAATGACAGTGACCGGGATCAGTCATTTTTAAGCGGACAATCGAGGAAAATCCATTTAAAGTTCAAAAGCAAGAGCACGATAACA
1608	4257_x1	AB	N	13	a1	12.627	0.8	TGCAGGGCCAGGCCGCTCTTGCACATTCTTCTGCCGTCTCTACGGCGGCTCTGTTGATGAGGGTGTGCCCAGCCTGGTTCCTCCTGAAGTCCAA
1609	41597_x1	AB	N	13	a1	12.627	0.86	TGCAGGCCAAAGAAGAGCTGGTCAAAGCCCTGCACAGTGAGGCACACAAACTACAGTGAGTCTCAATTTGCAGTTAATGAATAAGGCCTGGAAT
1610	77766_x1	AB	N	13	a1	12.627	0.88	TGCAGGTTCGTGCTGTGAATGTGTCATATCTGAATGCATTCTCTCACACAACAAAAGATTAGTGGTTCACTTCCTAGCAGTTCTTTACGCTTCC
1611	40760_x1	AB	N	13	a1	15.49	0.77	TGCAGGTTCCAACACACAGAACACAGATCAGGGACAAGTCAACAGGCAGGGTAGCAAGCTAGTGCCCAAGACTGTGGTAACTGGCTACATAAAA
1612	32497_x1	AB	N	13	a1	18.009	0.68	TGCAGGATCAAATGTTCAGGAGAAAACTAAAATAAGTTATACACAAAATATAATTAATTGCATAGGATAAAGAGGCTGACAGCGCACCAAGGGA
1613	23909_x1	AA_AB	Y	13	a1	18.009	NA	TGCAGGACTGACATCAGACAGACGCCCACCCCAGGGGGCTGGGCCCGCTCACCCGCCCGCTCTCAGGAGGAGGTAGCGACAAGCACAGGGGCCG
1614	72922_x1	AB	N	13	a1	19.061	0.64	TGCAGGTCAGCCCTCCTACTACCTCTCCCCCATCATTTAAACCCAAACCTAGTCACCAGGTGACATTTTGCATAATTGTAAGGATTGCTTGGTG
1615	69669_x1	AB	N	13	a1	19.061	0.67	TGCAGGGTCAACTTGCCATCAGCATTCTGGAATAAGAACACAGGAGAAGATATAGCACAACGGAACAGCATCTCCATCGCAGATCAGGCCGCTT
1616	58088_x1	AB	N	13	a1	19.061	0.68	TGCAGGTCTCACTACTAACCTGGGCTGGAGGTCCCTGTTTCTCTCATAGAAGAGACGCAGCTCCTGGGGGCTACTGGCCTGCATGACGAACACA
1617	44586_x1	AB	N	13	a1	20.137	0.64	TGCAGGGGGAAGAGTGTCAGTCAGTCACACCACCTTCATCACCCTCTGTTGAGTTTGTTAACTTAAAACCTGATAAAAAGTACCGAGGTTTGTC
1618	35582_x1	AB	N	13	a1	20.137	0.66	TGCAGGTAGCATGCCAATTGCATGCTACCTCAAAGGTTGAAGCATCTGTGATAGTGTGACAAAACTGCACATTTAAAAAAAAAGTGGACTCTTA
1619	1475_x1	AB	N	13	a1	20.137	0.67	TGCAGGAGCCTGGCCCACCACAAGGAGTCGCTAGAGCGCGATGAGCCAAGTAAAGACCCCCCGGCCAAACCCTCCCCTAGCCCGGACGACGCTG
1620	8972_x1	AB	N	13	a1	20.137	0.68	TGCAGGAACGTGCTGCTGCACAGGGTGATGAGATGAAGATCCTACATCTGTATGACTTCCCAGTTCCCTTTGTTTCTTTAAAAAAAAAAAATAT
1621	10890_x1	AB	N	13	a1	20.137	0.7	TGCAGGGAGCCACCATTGGGAGGCATGAGGATCTACTTCAGGACCTTCTGGAAGGGCTTCATTCCCTGACGGAACGCCATGACCAGGGATTTAA
1622	33580_x1	AB	N	13	a1	21.378	0.61	TGCAGGCACCCGGTCCACCACAAGGAGTCGCTAGAGCGCGATGAGCCAAGCAAAGTCCCCCCGGGCCAAACCCTCCCCTAACCCAGACGGCGCT
1623	9054_x1	AB	N	13	a1	23.363	0.57	TGCAGGTACCTAGGGCAGAGGATAACTCACTTTAAATCAGAGGCTTCTCATTGAAACGCATTAAACATAAAGCTCTCATGTGCACCGCACATAA
1624	33302_x1	AB	N	13	a1	23.363	0.64	TGCAGGCTGACTTCGGTTGTCAGTTGAACAGTGTTTCCTCTGACACATTGTTGTAGCTGGATTCCGGGTTGGGCAGATGTTCAGGTGCGTGGTT
1625	75602_x1	AB	N	13	a1	26.587	0.48	TGCAGGAGAATATTAAACATGGTCATCAATGTCAGCCATAATAGTACAATTGCTATTGCAAGATATGCCACACTTACCACCAAGTGTGTCATAT
1626	19026_x1	AB	N	13	a1	29.528	0.4	TGCAGGGATCACAAATACAGTTGAAGTCGGAAGTTTACATATACCTTAGCCAAATACATTTAAACTCAGTTTTTCACAATTCCTGACATTTAAT
1627	71745_x1	AB	N	13	a1	31.707	0.44	TGCAGGCACCACAACACCAATGCATAGGGCTGACGGAAAGACAGCAGTCACACACAAGCCTGATGTTAAAGGATAAGCAGCCCATAAACTGAGA
1628	71492_x1	AB	N	13	a1	41.452	0.36	TGCAGGATATGGAATCACTGAGATGTAGCAGTTCCGAAGGCAGACTGCCAACTAACTTGTAACGCAACACCACAGGTTAGGAGGGATTCCCCTT
1629	870_x1	AB	N	13	a1	41.452	0.38	TGCAGGATACCTGAACAATTAATTCACAAATGGTTGAAGTCCTGCATGATTCCTGTAGGACTTTTGTTTCAGGGCATATGTGATCCTACAGAAT
1630	36381_x1	AB	N	13	a1	41.452	0.39	TGCAGGCATGCCAGCTAAGATAGTTAGACCAGGGGTCTCCAAACCTGTTCCTGGAGAACTACCCTCCTGTAGGTATTTAGTCCAACCCCAGTTG
1631	35822_x1	AB	N	13	a1	43.615	0.25	TGCAGGAGGACGCCTCTCCTCCTGCAGAGTGTGAATCTCTCTCCTCTCCTGCTCTCTCTGTTCCTGAGCCCGTTATTCATGTGTCTCCCCGGAC
1632	84454_x1	AB	N	13	a1	43.615	0.27	TGCAGGAAAGGTACCACACGAGGGAGGATGTCTTCCCTGTAACGCGTTGAGATTGCCTGCAATGTCAACATGGGCCAGCATCCCTTTGGTACAC
1633	64036_x1	AB	N	13	a1	43.615	0.3	TGCAGGGTGTGGGAGGAGAGGAAGGAAGGTGGGAAAATTAATGCGAGTCAGGACTCAGTGGAGAAAAGATATGATGCAAGGGGATATGATGAGA
1634	76858_x1	AB	N	13	a1	43.615	0.36	TGCAGGGGTGTGCCCGGGGTCAGCTGGACATGGAGGGTGCTCTGACCGCACGGGACCGCGTGGGGATCCAGGACTTTGTCCTGCTGGACTCCCA
1635	62076_x1	AB	N	13	a1	44.714	0.25	TGCAGGGAAGTCCTTGCTTTATGAAGGTGGCACCCCCCTCCCCTTACAGCTCTGTCCCTACTAACCACTACATATGATGATAAACTCCATATTC
1636	35733_x1	AB	N	13	a1	44.908	0.27	TGCAGGATCAGAAGGGGAGCAAGAATACAACTGACAAACTCTGGAAAATCATTCCAAATCAACGATGCTAATTACCGTGTGCTCACACGCGTGC
1637	32037_x1	AB	N	13	a1	45.886	0.25	TGCAGGCTGCAATGTTTTTATTTGTTGGCTTTATGTAGGCTATGTTTACGTAGTTGGCAATGACAATAGAAGTTACTTGGTATCATTTTCATTT
1638	78873_x1	AB	N	13	a1	45.886	0.25	TGCAGGAGTCTGCAGAAGACGGCGTGATAAAGAGACAAGCCTCTCTCTCGTTGTCGTCAAAATCGGTGGTCGGCGAGCGCTGCTATCGCTGTAA
1639	49945_x1	AB	N	13	a1	45.886	0.27	TGCAGGCTCTGAGCTGCTGCAGCAGAGGGATGGCTGTGGCCGGACAGCGCTGGACCTGGCCTCCACTGTCACGCTGAGGGAGGAGCTTCAACGC
1640	32441_x1	AB	N	13	c	60.161	0.04	TGCAGGATTACTGCAGTAAATTTGAAATGAATCATGCAAGGCCTCAAAGCTCAGCTAGAAACGTGGCAGAGGAAATGCGCAAATAACTGGGACA
1641	67747_x1	AB	N	13	c	61.315	0	TGCAGGATCATCCTGACAATGCCACCAGCCATACTACTCGTTCTGTGCGCAAATGTCAGTGCTCTACCACGGCCAGCGAAGAGCCCGGATCTCA
1642	7585_x1	AB	N	13	c	61.315	0.01	TGCAGGAAAGGTACCACGAGGGAGGAGGATGTCTTCACCGTAACGCAGAGAGATTGCCTGCAATGACAACAAGCTCAGTCCGATGATGCTGTGA
1643	13947_x1	AB	N	13	c	61.315	0.03	TGCAGGAGATCTCAGACCAGGACGTCCAGGAGCTGGTTATGAAGTCTATCGGGCGTCTGACTCTGATCAGGCAGATCTTCCCCCTGCCCCACAA
1644	1645_x1	AB	N	13	a2	65.627	0.12	TGCAGGGTTCCCACCTGCCATGCAGCGGAACACCCCAGGCCCCCAGCAGTCGGGCCAGGGGCCCCCCGTGTCCCCTCACCCCTCCCTGGGGGGC
1645	74373_x1	AB	N	13	a2	65.627	0.12	TGCAGGCCGCCATACTGTCCAGGGCCGCCTCTGCCTGCCCTGCTCGGCTCCGTAGTCACCCCCGGCCTCCCTGTCCTGTCTCACAACACAGCTC
1646	35934_x1	AB	N	13	a2	67.782	0.16	TGCAGGTGATGTCATAGTGGACAACCCTGAGCACCTGTGATAGGATGCCAGTCAGTCCACAGAGGAGTGAGAGAACTTTGCTAAGCCACTTAGA
1647	50739_x1	AB	N	13	a2	68.86	0.18	TGCAGGGACTGGGGAGTTTGTTAGGATAAAAGTAAACCTGAAAGTAGCAAAGCCCAGACAAAACGTTAGAGGAAACCCTGCCTCAGTCTTCTGA
1648	87489_x1	AB	N	13	a2	68.86	0.23	TGCAGGTCACACATTTGGAGGGTTGATCTTCCAAACTTGGAAAATGTTTTAGCACTTGGGAGTCTGAGATATCAGCAGCCAAAAGATGACGAGT
1649	50985_x1	AB	N	13	a2	70.978	0.24	TGCAGGCTCATCCCAACATGACCCTCCAGCATGACAATGCCACCAGTCATACTGCTTGTTATGAGCATGATTTCCTACAAGACAGGAATGTCAG
1650	5387_x1	AB	N	13	a2	76.369	0.35	TGCAGGAGGGTCTGGGTGCAGCATCGAGTGTCTGGCCCCCCACACCACTGACCTCACCGAGGGAGACCCCAACGCGGCCGCCACAGAGGACCAC
1651	6371_x1	AB	N	13	a2	76.614	0.4	TGCAGGAATGTTCCAACATCTAGTGGAAAAGCTAGTGGAAAAGCTAGTGGAAAAGCATATGCAGCACTCCTTCAAGAATGTTGGAAAAGCTTTC
1652	69583_x1	AB	N	13	a2	77.45	0.36	TGCAGGGACTTGCTTCCATTCAGCCACAAGACCATTAGTGAGGTCAGGCACTGATGTTGTGCGATTAGGCCTGGCTCGCAGTCTGCATTCCAAT
1653	38042_x1	AB	N	13	a2	77.45	0.4	TGCAGGGTTGAAATATGCTACCCTCTTTGTTTACTGTTGTGCTATCGTCAGATAATAGCTTCTTATGCTTCCTTTTTAAAATCTGACATGTTGG
1654	44186_x1	AB_AC	Y	13	a2	77.45	NA	TGCAGGCATTTGGAAATTGCTCCCAAGGATGAACCAGACTTGTGGAGGTCCACCATTTTTTTCTGAGGTCTTGGCTGATTTCTTTTGATTTCCC
1655	23919_x1	AB	N	13	a2	80.003	NA	TGCAGGAGGCATTCTCCAAGACCTGCGCCACCTGTCTTCCTCCTCATCGCCCCTGGGACTGTGCCATCGACCTGCTGGCATCTACCCTCTGCCG
1656	1778_x1	AB	N	13	a2	83.359	0.49	TGCAGGGGGTTAGTGTAGTCGTTTTAGACTATGAAAAATACAATGAGGAGATTCAGAGAAAACTCAGTAATTTATGTTTCTATGGAAAACTGAG
1657	40869_x1	AB	N	13	a2	89.851	0.46	TGCAGGATTACCATCCAACCGCACTTGCCGTCGGAAGACTTCACACTTTTTCGGCCACAGTTTGATACCTTGCCCCCTTATTGACAAAGCACTC
1658	80299_x1	AB	N	13	a2	89.851	0.48	TGCAGGATTGTCTTGAGACCGGACAGCTGATAAAACTGTGGGTTTGCACAACCAAAAATGTTTTGCTTTAACTGTCTCAGGGAAGTTCATCTGC
1659	18969_x1	AB	N	13	a2	89.851	0.53	TGCAGGAAAGCACCACCCACAACATGATGAACTGTTTAAAGGCACAGTCAAATTAGTGTATGTAAACGTCTGACCCACTGGAATTGTGATACAG
1660	64810_x1	AB	N	13	a2	89.851	0.53	TGCAGGTCCAGTATAATCTCTGTCCCTAGGCTGCGGTCCCGCCTCTCAGCCTCCAGGTCGGCCTGCAGACCCATAAGCTGCTGCTCCAGGCCCA
1661	45543_x1	AB	N	13	a2	89.851	0.54	TGCAGGACCATGCTGTCGGGCTGGCACTGCATCTGTCATCCTGCCTGACACCTTCACATAGGGTGGTGTGTGTGTGTGTGTGTGTGTGTGTGTG
1662	10830_x1	AB	N	13	a2	89.851	0.55	TGCAGGGTTGAAATATACTATTCTCTCCTTGTTTACAGAGGTGCTATCCTCAGATTATAGCATCGTTTGCTTTCGCCGAAAAGCTTTTTTGGCT
1663	12036_x1	AB	N	13	a2	89.851	0.55	TGCAGGCAAAAACATCCCTAACCCGGACGACGCTGGGCCAATTGTGCGCCGCCCCACGGGGCTCCTGGTTGCGGCCGAAATGTAGATTAATTAA
1664	72459_x1	AB	N	13	a2	89.851	0.55	TGCAGGTGCAGCTCACCTCCATCCAGGCCTTCAGACGCCTGTCTGTGACCGATGAGGTAAACTATATGCAAAAATATAAATAAAATGGGCCTGT
1665	31406_x1	AB	N	13	a2	89.851	0.56	TGCAGGTGCTTCGGGGCGGGGCGGACTGGCCGTCGGAAAGTGCGGGACTATTCCCGGTAGGCCTGTCTGATCGGACCTGTGTGGGCCCCACTCC
1666	86220_x1	AB	N	13	a2	89.851	0.57	TGCAGGCTCTAGTAATATCTTATCTTGATTATTGTCCAGTCGAGTGCTGCAAGGAAATACCCAGTTAAGCTGCAGCAGGCCCATAACAGAGTGG
1667	42037_x1	AB	N	13	a2	89.851	0.58	TGCAGGGTTAAAATACTCTCTTTGTTCACTGTTGTGCTATCATCAGATAATAGCTTCTTATGCTTTCGCCGAAAAGCCTTTTTAAATCTGAAAT
1668	11511_x1	AB	N	13	a2	89.851	0.58	TGCAGGATCATATGAGACCAGCCACACAGACAGGTAATGAAACTGTGGGATTCTCGGGGAAGCTCATCAGCCCTCACCAGTGTCTTGACCTGAC
1669	76386_x1	AB	N	13	a2	89.851	0.61	TGCAGGACATACTGTAGCCATGACTCTAGGGGCGAAAGGTCGCATTTGGACGTAACGTCACCTTAGAATCCCCTGGAACGAACTGAGTATAGGA
1670	88471_x1	AB	N	13	a2	89.851	0.62	TGCAGGCTCATCCTGACATGACCCTCCAGCATGATTTCCTGCAAGACATGGCCAGCGAAGAGCCCGGATCTCAATCCCATTGAGCACGTCTGGG
1671	36942_x1	AB	N	13	a2	94.046	0.78	TGCAGGTGAACATGGATGATGAGGGAGGGGAGGATGAGATGGAGTGGCTAATGGAGGAGATTGAGGCACCAGCCATGTCTTCCCGCCTGGGGAA
1672	64355_x1	AB	N	13	a2	94.241	0.66	TGCAGGGCACCACACAAAACGCAGAAATAAAATATAAATCATGCCTTACCTTTGACGAGCTTCTTTTGTTGGCACTCCAATATGTCCCATAAAC
1673	89304_x1	AB	N	13	a2	94.241	0.72	TGCAGGATCATCCTGACATGACCCTCCAGCAAGACAATGCCACCAGACATACTGCTCGTTCTGTGCATGATTTCCTGCAAGACAGGAATGGTCA
1674	86727_x1	AB	N	13	a2	94.241	0.73	TGCAGGCTGACTGCGGTTGGCAGTTGAACGGCGTTTCCTCTGACACGTTGGTGCAGCTGGCTTCTGGGTTAAGCAGGCGGGAGTTAAGAAGCGC
1675	22823_x1	AB	N	13	a2	94.241	0.73	TGCAGGCTCATCCTAAGTGACTAGTGCAGGAGAGTTTCTGCTATACAGTGTTAACAGGTTTCGATATGTATTAGGGATTTATATAACCACCATG
1676	31105_x1	AB	N	13	a2	94.241	0.74	TGCAGGGCCTCCCAGCGCACCTGCACAACACATCACTTTCACTCTGAGGGACCACACAACATTGGCTCCAATCAATTAAATCTCTGCCGCTAGT
1677	74187_x1	AB	N	13	a2	94.241	0.74	TGCAGGCTCTAGTTTTTTCTCATCTAGATTTTTGTCCAGTCGTGTAGTCAATTGCTGCAAGGAAAGACCTCAGTTAAGTTGCAGCTGGCCCAGA
1678	45075_x1	AB	N	13	a2	94.241	0.74	TGCAGGAATTTAACGAGGAAAGATCCAACACTCTAACGAAGCTTTCCCACTTTGAGTGCCATCTTTTCACATCCTCACTAACTTTACTATCTTT
1679	62080_x1	AB	N	13	a2	94.241	0.75	TGCAGGCTCATGACAATGCCACCAGCCTCTAGCATGACAATGACAATGCCACCAGCCATACTGCTCATTCTGTGCATGATTTCCTGCAAGACAG
1680	36804_x1	AB	N	13	a2	94.241	0.75	TGCAGGAGTCAGGGAGAGGAGAATTACCTTAAGCACGATGATGACACTGGTGGAGAAAAGTACCAGTCTTAGCCAGAGCCAGGACACTAAACAT
1681	35366_x1	AB	N	13	a2	94.241	0.81	TGCAGGAGGGGATAGTTGCCCTTTTTAATTCAATTGCACATCTACCTAGCAAGAGATTATTGGGCTAGCTGTGTTTCTGTACTGTACAATGTAG
1682	85398_x1	AB	N	13	a2	94.241	0.87	TGCAGGTCTCAGGCCTATCGCTGAAAAACCACCACAACACTCTCTCATCTCAACAATATTATTCTACATCTCTTCTAAAATATATCATAATCAA
1683	91575_x1	AB	N	13	a2	94.241	0.9	TGCAGGAAGTAAGCAGAGCAAAACCCAGCAGGCAGAGCAGGGAGGGGTGTCACGTGTCACAGCCTGGTGTGTGTGTTTATAAGAGATATATTTA
1684	69898_x1	AA_BC	Y	13	a2	94.241	NA	TGCAGGTGAAAACTGTAAAGTCAAGGACCCCAGAAGTGGCTACATGTTTGACATGAGTTCCCTGTCAGGGAAGGACTACATGGTGAAGAGTGGC
1685	14882_x1	AB	N	13	a2	102.93	0.84	TGCAGGGCCGGGTCCTGGCCGTTCTGCGTCCCTAGGCGAGACAAAAACATTGCTGCCCTCTTATCGCCGCAAAACTAGAATAGCGCAGCATACA
1686	66441_x1	AB	N	13	a2	102.93	0.88	TGCAGGCAGTGGACACTACTGCTGTTTGATCTGATAATGGGAGAATATGACAGCAGCCTTTCCTGCAACCGTCCATCATTTACATTACCACATT
1687	81654_x1	AB	N	13	a2	102.93	0.9	TGCAGGGGTATGTTTATGTCCAAAGGACTGTTTTTATTATTGAATTTGTTTGTACTTTTCTGTTTCATCTGTTCCCAGGGGGGAAGGGGAAGGC
1688	69920_x1	AB	N	13	a2	102.93	0.91	TGCAGGTTGCCCTCGTGCTTGGAGGAAGAAGAGGAGGATGATGATGACGATGACCGTCTCGAGCCAGCTCCATCACCGTTAACCTCGAGGACAG
1689	26867_x1	AB_AC	Y	14	a1	0	NA	TGCAGGACGGTGTTTGTGTTGTCAGAGGTGTTGGATGAGCAGCTGAAGGCTCTGTGGTTCTCCCCCTTCCACACTGACGACATGGAGGCTGAAC
1690	20473_x1	AA_AB	Y	14	a1	5.416	NA	TGCAGGCGCCCTATATTCACCTCATCTGGTTTATAGGCTTTAAGAGTCTCTAACCCTATAGGGTTCTTAACCCAACCTAACCCTAGCCCTATAT
1691	2339_x1	AA_AB	Y	14	a1	5.416	NA	TGCAGGCGCGACACAAAACACAGAAATAAAAATATAAATCATGTCTTACCTTTGACCAGCTTCTTCTGTTGGCACTCTATGTCCCATAAACATC
1692	28063_x1	AA_AB	Y	14	a1	5.416	NA	TGCAGGGGGAGCTATTGAGTTACCACAGGGTTCTTTTGGTTGAGCCGATCACCACTGAGAACAACGCAGTAAATCCACCTTCTGGAGTGAGAGC
1693	3949_x1	AA_AB	Y	14	a1	5.416	NA	TGCAGGTTGACCTGGGGAAGTTGCTCAGTCTGGTTTTATACAGGCCGAAGCAGAGCCTGTCTTGAATATAGATATGCAAATGTCCTGAAAGGAT
1694	54601_x1	AA_AB	Y	14	a1	5.416	NA	TGCAGGACAGGAAGGAGCTGCTACCTGGTAGGGAGGACATCCTGAGGACAGGAAGGGGCTGCTACCTGGTAGGGAGGACATCCTGAGGACAGGA
1695	69240_x1	AA_AB	Y	14	a1	5.416	NA	TGCAGGACTGACGCGCAGAAGCAAAGCCAGAGTTCGCCCAATTAGTTTACACTATATATTGTAGATCAACGTTTTTTATTTATTTTTATGAATC
1696	78644_x1	AA_AB	Y	14	a1	5.416	NA	TGCAGGGTAAATGAACTCTCCAACTCTCCTCCGCTCCACGTCCTCCAGCCTTAATGGTCTCGACATGGGGGCAGCCTTCAATAAAACAGTAGCT
1697	87610_x1	AA_AB	Y	14	a1	5.416	NA	TGCAGGGTTGAACATGTGTTTTCTCTCTTTGTTTACGGAGGTGCTACTCTCATCATTTGCTTTTGCCGAAAAGCCTTTCTGAAATCTGACATGT
1698	43727_x2	AB_AC	Y	14	a1	5.416	NA	TGCAGGAGCGGGTCACTGCTTTGATCTTTGCAGAGAACGACAGGGTGTTGCCCAGGGTCACGGAACCAGCCTTTAACATACAATGTTTTCCATG
1699	36539_x1	AA_AB	Y	14	a1	7.03	NA	TGCAGGGCCTCTCTCTGGCCCCTGGGTCTCAGGGCAGGCCTTTGGCTACCATAATTGGGAGCTAGCCAGACATTTATAGCTCAGCCAGGCCAAA
1700	69171_x1	AB_AC	Y	14	a1	9.182	NA	TGCAGGAGGAGGACCTGAACTGTGTGAGGGACCGCTGGTTTGAGGCCCTCATCAAACGACGAGAGTATCTGGACGAACAGATCAACAAGATCAT
1701	26867_x2	AB_AC	Y	14	a1	10.437	NA	TGCAGGACGGTGTTTGTGTTGTCAGAGGTGTTGGATGAGCAGCTGAAGGCTCTGTGGTTCTCCCCCTTCCACACTGACGACATGGAGGCTGAAC
1702	67885_x1	AA_AB	Y	14	a1	11.647	NA	TGCAGGAAGGGTACCACATGAGGGAGGAGGATGTCTTTCCTGTAACGCAGATTGCCTGCAATGACAACCGGCTCAGTCTGATGATGCTGTTACA
1703	81025_x1	AA_AB	Y	14	a1	11.647	NA	TGCAGGGAATGAAATGGACATGGTTTTCATGTCCCTGTCTATGGAGGAAACGATGGTGGATGGGCAGTATGTTTGTTCATGTAATTGTAATAAT
1704	36455_x1	AA_AB	Y	14	a1	13.26	NA	TGCAGGGGGGTGGGGAGTCTGGAGCCTGGGACCAGAACGTCACTACGCAGTCTGTTTATTTCCTGTAGACAGAGAGAAGACTGGATATTGGAGA
1705	39095_x1	AA_AB	Y	14	a1	14.874	NA	TGCAGGCGCCCGGGCCGCCACAAGGAGTCGCTAGAGTGTGATGAGCCAAGTAAATCTCCCCCTTGGTCAAACCCTCCCCTAACCCGGACAATGC
1706	50100_x1	AA_BC	Y	14	a1	15.959	NA	TGCAGGTAAAGATACAGACATAACAGCCTCTGTAATCTGACTGGTTCTGCACTACTATAACCAGGGCCCATAGGGCCAGAACCACACTATGTAG
1707	75172_x1	AA_AB	Y	14	a1	16.735	NA	TGCAGGTACAGTGGGGAGAACAAGCATTTGATGTATGCAATAAAATGCAAATTAATTACTTTTTTAAAAATCATACAATGTGATTTTCTGGGAT
1708	66431_x1	AA_AB	Y	14	a1	17.294	NA	TGCAGGCATCAAACGCTTGGCAGTAGAGACAGAGAGAGACAGGCCAGGTTGTTGTAGGGCCTTACACTGTGCTTCTGTTGCCTGTTACAGGGGA
1709	88889_x1	AA_AB	Y	14	a1	17.876	NA	TGCAGGAGAGACAAATAAATCAGAGAGTTGTCATTTGAGGAGGTCAAAGATGATTCAAGTTATGTTTCTTGGATAATTATAAAGTAGCTTGGAG
1710	17532_x1	AA_AB	Y	14	a1	18.138	NA	TGCAGGACTTCAGTCACCTGAAGAATAGGTAAGTCACTAGGTTGTATCTCATGTACTGTAGTACTCTATCATGGCAGCTACTGAACAGTAATAC
1711	35230_x1	AA_AB	Y	14	a1	18.138	NA	TGCAGGTCTCGACTGGACGGTCTTCCACCACCTGTATTTACTTTCTACAGCCAATACTGGGCATTGGAGACCACTGTGCCACAAATCAAATGAA
1712	40367_x1	AA_AB	Y	14	a1	18.138	NA	TGCAGGAAATATCACCAACAACAACCAGGATGGAACCCTAGACCCTGACTCACTGCTGGGCTCTCTGCTGAAACAGGATAAGTCCATCTACTGC
1713	51520_x1	AA_AB	Y	14	a1	18.138	NA	TGCAGGCCAATTCCCGCTGCTCTACCCTCAGGCGGGTGGTCGAAGACTGCCCTGGAGCGGAGGGTGAAATCCTCGAATTGGTCCAGCACCGCTC
1714	80070_x1	AA_AB	Y	14	a1	18.138	NA	TGCAGGCAGAATCCTGCCCAAAACAAAGTCTGCATCCCAAAACGGAACCCTATTCCCTATATAGTTCACTACTTTTGACCAGAGCCCTAGAGTT
1715	81723_x1	AA_AB	Y	14	a1	18.138	NA	TGCAGGAGTCCGTTTTCCTTTTGGTCAGCTGTCATTGTAAATAAGAATTTGTTATTAACTGACTTGCCTAGTTAAATAAAGGTTAAATGAAATA
1716	65229_x1	AA_AB	Y	14	a1	19.213	NA	TGCAGGATGACTTCTTCATCATCCACGAGGAACATTACGACAGTGTCCTTCAGTGCATCTTCAAGACGGAGTTCCTCAGTCTGCTCTACAAACG
1717	3127_x1	AA_AB	Y	14	a1	20.826	NA	TGCAGGTATTAGTGTTTAAACAACTAGACTTCACGTGTGGCCAGATGTTTACCAGAACCAGCCTGCATACTAGATGATGGATGGATTATTAAAT
1718	66388_x1	AA_AB	Y	14	a1	21.902	NA	TGCAGGCAGAGGATGACGTGTTGGAGAACAAGAACGCCGCTTAGGGTGGAATGGTGAGGGCGTTGCAACCAGTCCAGTCCCCAAAAAAGATGGG
1719	39257_x1	AA_AB	Y	14	a1	22.977	NA	TGCAGGCCCCTGGGTCCGGGCTGGCCCAAGTCTCCTCTTATACCCTGTGCACACAGGAGAGAAACATGTTCAGCAACATTATCTGAGGTATTGG
1720	73782_x1	AB	N	14	a1	25.67	0.89	TGCAGGTTGGCTACACAAAGGACGGTATTTGTGGTTGCCTGACCTTAGCAACCCGTCCAGGCCGGGATGGTTTGGCGGGGGGGAGCAAAAACCC
1721	36055_x1	AB	N	14	a1	25.67	0.89	TGCAGGGCAGGAGGGGGTGGAAAGGCCCTTCAGTGTTTGGTCAATCAAGCACCATCTGTACAGATTAGGAGAGGATTGACAGTGTGTGTTGAGA
1722	31242_x1	AB	N	14	a1	25.67	0.91	TGCAGGGCCAACTCTCGTGTAGGAACCATCACCATAGCTGCAGAGATGAGGGAGAAATGAAGGATTATGCAGAGAAACAGGGTTTGGGGAATGA
1723	40282_x1	AB	N	14	a1	25.67	0.91	TGCAGGTTTTGGCTGGAGGGCTGTTGTGCGGATCAGGGTGTGTGTTCCCCTGTGTGTGCCCGTTTGTGGTGTGTGTGCAGCAGCTGTGTATCTT
1724	26966_x1	AB	N	14	a1	25.67	0.92	TGCAGGAAAAAGGGAGAAGTTACTCTACATATAATATTTAATGTTACATGTGAGACTTTCAATGTCCAATTTCTTGCTTACTATTATCTATCTT
1725	1153_x1	AB	N	14	a1	25.67	0.92	TGCAGGTCATCTCTCACCTCGGACTTGGTTAACTCATCCCTCTCTCCCACCTTTCTTTTCTCACAGGAAATAAAAGTCATTTGAATTCAATTAG
1726	43329_x1	AB	N	14	a1	25.67	0.94	TGCAGGAACGTCAACCAACACACAACACAAGCCTAACCCTCTTGAAATCAATGTCAGACAAATCTCAACGATTTGTTGTCAACTGTCCCTTGGT
1727	88253_x1	AB	N	14	a1	25.67	0.95	TGCAGGAAGTATACCACATGCGGGAGCAGGATGTCTTCTCTGTAACGCACAGTGTTGAGATTGCCTGCAATGACAACAAGCTCAGTTCGATGAT
1728	29504_x1	AB	N	14	a1	25.67	0.95	TGCAGGCTCCCTGCCTGGGCATTATCACATAGAGAGAGAGGAGCTTTTGTATTTGGTCTAGGTGTATAGTATGGTTGGGTATAGCCCGGAGGCT
1729	31076_x1	AA_AB	Y	14	a1	25.67	NA	TGCAGGAGACTCATCACCCAGAGTGGGGACAGGTACACTCACTCCCTCACTCTCTGCCACCGGCATTCACTTCTCTCTCTCACAGTTTCTCTTT
1730	3449_x1	AA_AB	Y	14	a1	25.67	NA	TGCAGGACAGACAGAAAGATGTTGATAGCATCTGCACATTTTCCAATTATGTATTTCAAGACAATAGAGACAAAGTTTAACTGACAGACAGAAA
1731	40971_x1	AA_AB	Y	14	a1	25.67	NA	TGCAGGAATAGTTGTGTTATGGCATGTTTAATGGAAATAAATATTTGAAAAAATATAATAATATAATTAAAGTCAAATGTTTCTTCTCTCTGCT
1732	83269_x1	AA_BC	Y	14	a1	25.67	NA	TGCAGGAGGCGCCAAAGATTCCAAACGGAATGTACGAGGGCAGTGCCCTAACAAGGGCTTCTGGGAAACTGACTCTGCTGCAAAAGATGATGGT
1733	23031_x1	AA_AB	Y	14	a1	27.809	NA	TGCAGGTGGCCTTGGACTGGGCCACACATATCGCCTTATTGTTCATCACCACACAGTTTTCTCTCTCACGGCACTCAGTGTCCTCACAGGGGTC
1734	33073_x2	AB_AC	Y	14	a1	28.793	NA	TGCAGGCTGTAAGTGAAGTGTTATTGTTTGTTCCCCTCACAGCCCTTCAAGGAGCGCTGTGAGTGGTTCTATGAGCACCTATTGGCAGGACAGC
1735	7785_x1	AB	N	14	a1	33.166	0.82	TGCAGGTTGAAATATAGTCATCAATCGTGACTTCTGCATCCGGACACGGATAGCTTTGTCCGCCGTTGGTTCAGTTAACTTTGGAGTACACAAC
1736	68793_x1	AB	N	14	a1	33.166	0.83	TGCAGGGCTTTTGGCTAGAACGCATGCGCCAATACCAGTGGGCACACTCGCTATTTACCGCAACATTTTTGGTGAGAAAACCAGTTAAATGGAA
1737	77424_x1	AB	N	14	a1	33.166	0.86	TGCAGGTGAAGTAGCCGCATTTGAAGGTCCTGAGCTGGCGTGGTTACACGTGGTCTGCGGTTGTGAGGCCAGTTGGACATACTGCCAAATTCTC
1738	7240_x1	AB	N	14	a1	33.166	0.87	TGCAGGTTGCACACCATACTCCTGCTGAGCCCTGTGATGTTCTCCAGCGTGTTCTGGACGTTCTTGAGAACCACCAAACTTGTCCCGGCGGTGA
1739	18272_x1	AA_AB	Y	14	a1	33.166	NA	TGCAGGTGGCGCCACGAGCAGTGAGCGAGACGAGCTGCTCTCCAAACGCATCAAGATGGAGGGCCACCAAGCCATGGAGCGCCTCAAGATGCTG
1740	26965_x1	AA_AB	Y	14	a1	33.166	NA	TGCAGGCGAGGAGGAGTCCAGGCCTCGCTTCAGCAGGCTCAGCCGCACCGCCTCCTCATTCAGTCGCTCCATAATGGACTGGATAGATGAGAAA
1741	42289_x1	AB	N	14	a1	44.621	0.55	TGCAGGAATCAGGGGGGATTCGAAATTAGGAAATTAGGAAGGGGGATTAAGTCCTACTCCCCCATAATCCACCAAAACAACGCTTTCTAACGCA
1742	37579_x1	AB	N	14	a1	45.403	0.62	TGCAGGATCGTCTGAGACAGCTGATGAAACTGGGATTGCACAACCAAAGAATTTCTGCACAAACTGTCAGAAACCGTCACAGGGAAGCTCATCT
1743	17052_x1	AB	N	14	a1	55.738	0.22	TGCAGGCCTCGCTGGCATTAACGTCATGTGCCATGTTCTCCGGGAAAACCTGTCACTCACCACTCAGCCAGTCAGTCCTTCTGTCAGTCAGGTC
1744	72905_x1	AB	N	14	a1	55.738	0.25	TGCAGGCAGCATGCCAACTGCACACTCCCTCAAAACTTGAGACATCTGTGGCACTGTGTTGTGTGAGAAAACTGCACAGAGGGGCCTTTTATTG
1745	79765_x1	AB	N	14	a1	57.934	0.18	TGCAGGAAGAGTACCACATGAGGGAGGAGGATGTCTTCCCTGTAACACACAGCGTTGCGATTGCCTGTCATCGACAGGTGCAGGTACTGCTGGT
1746	32512_x1	AA_BC	Y	14	a1	57.934	NA	TGCAGGAACCTCAGACATCTGGAAGCTGTTTTACTCTGTGCCGATTAAGAAGAAGGTCCACGCACAGATACCACCCGCAGTCACTGTGTGTCTG
1747	63264_x1	AB	N	14	a1	61.167	0.17	TGCAGGGCTCTAAAGTGCGACCATTTTGGTCGCATATGCTCCTAAATATTTTGCACCAAAAATGTTTACCAGAATAATTGTTGTTATGATTAGG
1748	35437_x1	AB	N	14	a1	61.167	0.18	TGCAGGGTACAGTATATGTGCATGGAGCCGGGATGTTACACATTTGCCAGTAGCTGAAAGGTCGCTGGTTCGAATTCCCGAGCCGACGAGGTGA
1749	31434_x1	AA_BC	Y	14	a1	61.167	NA	TGCAGGTACTTGCTTACATTGACATTTTCGCTGACCTGTGTAGGTGTCTTTTTGCCTTGTTGGAGCATGTCAAACGTAGATTTGTCAATGATTT
1750	37303_x1	AB	N	14	c	69.856	0	TGCAGGATAATAAAGAGTGATCAAATTAAGATTATACATCTGTACCCTCGGCCGCCATCACCGGCCGCCCCACTGCTTGTGTTGCATGCTCGGT
1751	63726_x1	AB	N	14	c	69.856	0.01	TGCAGGGTGCAGAGGTCATTTCACTTATAATGAACTTTATCACAATTCCAGTGGGTCAGAAGTTTACATACACTAAGTTGACTGTGCCTTTAAA
1752	73308_x1	AB	N	14	c	69.856	0.01	TGCAGGAAATGCAAACTTGTAGTGTATTCAAGGTATTTTAAAGGTTTGTAATTTCTACTTCGAAATGTCAGAATTGTTTTGCCCTAACGAAAAC
1753	37012_x1	AA_AB	Y	14	a2	76.348	NA	TGCAGGCTCATCCTGACATGACCCTCCAGCATGACAATGCCACCAGCCATACTGCTCATTCTGTTACGTGATTTCCTGCAAGACAGGAATGTCA
1754	27863_x1	AB	N	14	a2	83.927	0.18	TGCAGGAGAGCTTTAGTTCTGCTGCCATGGCCTGCTTCTATCTGCCTGCAGTTGCAGGTCATTAGAATTGGCACAGGAAGAGGACTGTGGGTTA
1755	67817_x1	AB	N	14	a2	83.927	0.2	TGCAGGATATATCCTTTCTGCTCCTGTGATGCGTTTACGTTAACCCCTCTCTGTGCCACACGTCGGATGTGTGGGTACAGGGGCAAGTGGAAAG
1756	64857_x1	AB	N	14	a2	83.927	0.25	TGCAGGCGTATTTCTACACTTTGCACTTCAAAGTGAACCTCAGCTCTGTTAAAAATGCACTGAAGAAAAACTATTATATGTAATATAGTGATTC
1757	74574_x1	AB	N	14	a2	103.088	0.35	TGCAGGTTTATTTTCATTTAGCTTTTAAACTTCTCCTGTGTTTGCCTTATTTGTTGTTAAATTCCCCATCATGCTAATATTTCCTGCGTCATAT
1758	38799_x1	AB	N	14	a2	106.318	0.42	TGCAGGTGAAGCTGGATGTCGAGGTCCTGGGTTAGCGTGGAAACATGTGGTCTGTGGTTGGACGCACTGGATGTTGGACAAACTGCCAAATTCT
1759	63774_x1	AB	N	14	a2	106.318	0.48	TGCAGGCCCATGTGGCAGGGGGCAGGACAGTGGCCGGTCTGCAGGCCCAGATAGACCACTATGTCAGGGAGGCGGAGCAGAGACGCAATAAACT
1760	73611_x1	AB	N	14	a2	106.318	0.49	TGCAGGCTCATCCCGACATCCTCAACCCTCCAGCATGACAATGCCACCAGCCATGGCCAACGAAGAGCCCGGATCTCAATCCAGCTTTGGTGGA
1761	79547_x1	AB	N	14	a2	106.318	0.49	TGCAGGAATCGGATAAATGTTTTCCAGACGGTGTGAGTTTGCCTCTCCTCTCACATGGGCACCGCTGGGCATGAGAATGAACAGAGAATGAAGG
1762	61220_x1	AB	N	14	a2	109.548	0.5	TGCAGGGACAGTATTGCTTTGCTGTTAGAGAGGAGTTAATTTTAATTTGATTTTTACAGGTGAGAATGAATTACAAAGTTGTAGGGTTGTCATG
1763	81578_x1	AB	N	14	a2	109.548	0.53	TGCAGGCTGCAATGTTTTTATTTGTTGGCTTTATGCTATGTTTTTTACATAGTTGGCAATAGAAGTTAATTGTTAGGTTTGTATCATTTTCATT
1764	38953_x1	AB	N	14	a2	109.548	0.58	TGCAGGCGCCAGCTTTTATAGGGCAGCGTAGCTCTCTCTTCCAGTTTTGATTTCGGCCCGATTTCCTTATTTTGAGTCCATTTGCATGGAGAGG
1765	35568_x1	AB	N	14	a2	110.624	0.52	TGCAGGCGCCCTGCCCACCACAAGGAGTTGCTAGAGAGCGATGAGCCAAGTAAAGCCCCTCCAGATAAACCCTCTCCTAACCCAGACGACGCTG
1766	87247_x1	AB	N	14	a2	110.624	0.52	TGCAGGGACATTATTGGTTTGCTGTTAGAGAGGAGTTAGTCTATTGTGAATTTTCCTATATCTAGTGCCTATATGTCACACTCTGTCTTTCAGA
1767	44043_x1	AB	N	14	a2	110.624	0.55	TGCAGGTAGAAAATATCCTGAAAAAATATAATTTAAATCACATTGCAGACAGTCCATGCGTAGTCAACAAACTTGAAACATTGTATCAACTATT
1768	43565_x1	AB	N	14	a2	110.624	0.6	TGCAGGAGAAACGGGTGATCAATGACTGGAAACAAGTGCCACCTCGAGGCAGGCGGGACTCTGAAGAGGGAGACGGCCCCAGAGCCCAAGGTGA
1769	65966_x1	AB	N	14	a2	110.624	0.61	TGCAGGGTTTTGCATATTCAGATCATGGCAAACAGTCTGAACTGTGAAATAGGGCCGGGAAAATATCTGAGTCTAAATAAGCAGGAGTGAGTAC
1770	17123_x1	AB	N	14	a2	110.624	0.62	TGCAGGGCAAGAGAATGCCACCTTGATTTTGATTCTTTTTCACAATCCCTTTCCCTAAGTTTAATACAATATGGAATGAGACCTGGATATGATT
1771	71405_x1	AB	N	14	a2	110.624	0.62	TGCAGGTAGAAAATATCCTGTTGAAAATAAATATCCTATGAATCACATTGGCCATGCATGGCCTGCCTGCAACGAACTTGAAACGTTATATCAA
1772	41753_x1	AB	N	14	a2	110.624	0.67	TGCAGGGATGCAATTTGGAGACATGCGCATATGACAGTATAGTGCCAAACCTACCAAGTTGTTTTATGATTTCTAGAACGTTTGAATTATACGC
1773	132231_x1	AA_AB	Y	14	a2	110.624	NA	TGCAGGCTGTGGTGAGAGGGTTGAGTGGGTTGTTGGTGTGTATGTGTGTGTGTGTGTGTGTGTGTGTGTGTGTGTGTGTGTGTGTGTGTGTGTG
1774	66694_x1	AA_BC	Y	14	a2	110.624	NA	TGCAGGGTCAGCATGCGGGAGAAGGGACAGCTGGCGTCCTCACACGTCTGGACTGTCACAACCAAACAATGATGAGGTAAGCCATAGAAATACA
1775	34475_x1	AB	N	14	a2	112.794	0.66	TGCAGGTCAGAAGGGTGTGTGTTAATGTATCTTATGATATAATGAGACATGACTGTGATTCACGCATGAAACAGGCTATATTTTACAGCACTGG
1776	37009_x1	AB	N	14	a2	116.028	0.73	TGCAGGGAGGTGGGGGGAGGAGTTACACCTGGTGAGTGACATTCACTGACTGACGTGGTTGACATTGCATATACAACACATGAAGGAGCCATTA
1777	89936_x1	AB	N	14	a2	116.028	0.73	TGCAGGAGAGACGGTGGTTTAACGAGAGTCTCGGCGATCTTAGGATTTGGAAAGTCTACACACGAGACAGTACTCACATCCCTCGGGCGTTCTC
1778	38707_x1	AB	N	14	a2	116.028	0.74	TGCAGGTAGGAACAGTTCACCAGAGTCCCTCCACTACGTTTAGAGTTTGCCCTGTAGTGACAGAACTGTCTGACCTGGGGTCAGTGTCTAGGGG
1779	80322_x1	AB	N	14	a2	116.028	0.75	TGCAGGTCCATTTGCTGAACACTTAATTAATATTTCCAGGGCAGTACCAAGTTGTCTAAAATGCAAAGTTCTCCAGTTTTATCAAAATAATGAT
1780	36900_x1	AB	N	14	a2	116.028	0.75	TGCAGGCAGTAACTGAGTCCGAGGTGCTAAAGGAGCTCCTTAAACTTGACCCTAAAAACCATCTGGGTCAGTTTAGACCATTTCTTCTTTAAGG
1781	68703_x1	AB	N	14	a2	116.028	0.76	TGCAGGGGGCATCATACCCACCTCCTCCATCAAAGGTACACACAGCTCTACTGCTCTCACTTGTTCACTAGCTCCATTAAAGGTACAGACAGCT
1782	44297_x1	AB	N	14	a2	116.028	0.79	TGCAGGAGCGAGTCACTGCATTGATGTTTGCAGAGAATGACAGGGTGTTGCCCAGGGTCCCGGTTAGGCCATTGTAAATACGAATTTGTTTTTA
1783	77442_x1	AB	N	14	a2	116.028	0.79	TGCAGGAGGCCTTCTGCCTTTTGGTAGGCCGTCATTGTAAATAAGACTTTGTTCTTAACTGACTTTCCTAGTTAAAAAAATGTTAAATACATTT
1784	67187_x1	AB	N	14	a2	116.028	0.79	TGCAGGAGGCCTTGTCTCTCTTCTCAAAATCATCATCACCACTCCGATGACAACCGCAGAGTCAGAGAGAAACTTTTCCACCCTTAAAGGATAA
1785	43930_x1	AB	N	14	a2	116.028	0.8	TGCAGGGTTGAAATGGTTTCTCTGTTTACGGAGGTGCTATCTTCAGATAATAGCATTGTTTGCTTTCGCTGAAAAGCCTTTTTGAAATCTAATA
1786	87950_x1	AB	N	14	a2	116.028	0.81	TGCAGGTATCCCACCAGCTCCTGTTGGTAAAACAAGAAAAGCAAAAGAAAACAGAAGAGAAGCAGAAAAAAAGAGTTAGAGTGAAAGATTCGAC
1787	44298_x1	AB	N	14	a2	116.028	0.82	TGCAGGCTGACCTCGGTCATCAGTTGAACGGTGTTTCCTCCGACACATTGGTGCTTCCAGGTTAAGAGGGCCGGTGTTAAATGCGATTTGGCGG
1788	33991_x1	AB	N	14	a2	116.028	0.83	TGCAGGAGGAACCGCCCCTGCACTGCAGAGGAGGAGCCGTGACGTCATAATCATCTGGGGTTGATCAAATCAAATCAAATTTGTTATTGCGGGT
1789	71624_x1	AA_AB	Y	14	a2	116.028	NA	TGCAGGTCCTTGATGTTGGGGAAGGGGATGCCGATGGTGACCACTGCTCTGGCGTTGTCGTCTGTGAAGTCCAGTCCTTCACTCACCTTCCCTC
1790	38058_x1	AA_BC	Y	14	a2	116.028	NA	TGCAGGTCCTCCGTAGCCTCCAGACACGATGCTGGTCTCATTCAGGTTGGGACCAGACACCATCACCTGCTGCAGGTCCTAAGGTGAAGCCACA
1791	69356_x1	AB	N	14	a2	117.96	0.74	TGCAGGTGACAAAGTCTCTACAATCTGTCCACATTCGTAGTACCTCCCTTTCTAAGTTACATTACTTATCTGCATGGTTTATGTACAGTGGTGG
1792	8180_x1	AB	N	14	a2	118.236	0.79	TGCAGGACGAGAGGAGGAACATAGAGACAGACACATGGTAGGAGTGAGTACTGGGGAAAGTCAAAGGGAAAGGTCATCTGGGCTTTATTGATCA
1793	35147_x1	AB	N	14	a2	118.236	0.82	TGCAGGAGACCCATGGCCAGAGAACCAGACCCAGCCCCTCTCTCCCCTCTTTGTGTCACTCAGCCAACCCCTCATTAATCTCCACCCTGGTGCC
1794	34012_x1	AB	N	14	a2	118.236	0.82	TGCAGGAACGGTCAGTGAAGGCGATTGACTGGGTGGTCAGTGTAGTCAATTAAGTGGTTCTACCTGCTATAGCCTTGTACCAGAGATGACATCA
1795	19839_x1	AB	N	14	a2	118.236	0.82	TGCAGGGGGTGATGTGGCCTTGGGCTAGTCAGGTCCTAGCGTTTTAGTATGCCGCCTGGTTAGCATGGAGAGAGCTTGCGGAGGTATACCGCAG
1796	31803_x1	AB	N	14	a2	118.236	0.83	TGCAGGCAGGCTCGATAGAACTACCTAATAAAAGATGGACGCTTTGGTCTGGAGTGAGCTGGATAAACAGACAGACCGACATCCTCTATCAGCC
1797	4556_x1	AB	N	14	a2	119.333	0.81	TGCAGGTAAGTTAAACATTTAAGTGAGAAATATGTCCTATATTCTTTAATAGGTACAAAATACACATAACTTTTTTTAAATGTCAGTTGTCACC
1798	3983_x1	AB	N	14	a2	119.333	0.84	TGCAGGTTGTGAGTCAATCATCTGCTCTGCTCGACTAATGAGGTAGCAGGAAGAGAAAATTAAACTATGACAAAACTGTACACTACAATACAAG
1799	8363_x1	AB	N	14	a2	119.333	0.86	TGCAGGTCCCGGTGGCAAGAAAATTATAAAACCAAAAGCTTACCTTGACTTGTAAGAGTTCCAGTGTTGTGTTGGATAGTCATAGCCAGCGAGC
1800	4575_x1	AB	N	14	a2	120.413	0.77	TGCAGGTTAACCATTCCTTCTTCCTACTTTTAAATGCACTAATCAATGGCCACCAAATTCCCCCCTGCAAACACCATCCATCTTTGGATCTCTT
1801	36000_x1	AB	N	14	a2	120.413	0.79	TGCAGGTTCCTCTTAATTTTCCATTAAATGTTTTCCCTCTTACACCAGACATTATGCAGGATTATAATAATTTTAAAAAATGGGCTGATTTACA
1802	30677_x1	AB	N	14	a2	120.413	0.82	TGCAGGAAGGGGTCTGTTTTTTAACAGTTATGAATATATGCTTTTCTTACTTCCTCTTCTATACAGTTTTGCCCAGGAGCAGATATATATAAAT
1803	45159_x1	AB	N	14	a2	124.741	0.58	TGCAGGAGCTTTGTGTGTTTTCCATGGGCTCTCAGCACCACGGACAGCGCATAGATTTGCAATACAAACCAAATGGTGGAGGCAAAGCACTGGG
1804	89586_x1	AB	N	14	a2	124.741	0.69	TGCAGGTAGTAGTATCCTGATTAAAAAAGAATATCCTATAAATCACATTGGCTACACATGGCTTCCCTGCAAGGAACTTAACCTCTTCAACCTA
1805	37703_x1	AB	N	14	a2	124.741	0.77	TGCAGGTTAACCTGAATCCTTTTAACAGTTGAAAGCCCAGGAGGAGCTTCATGAAAATGAGGGAGGATTTTTAAGAATATTAACATCCAGCTGT
1806	22452_x1	AB	N	14	a2	124.741	0.82	TGCAGGGAGGAGACGGAGAGACAGCCTGGTGCGGGGAGCTGTAGGGTTGTGCACCGAGCCTGCACAACCCTACCTGGCTGGATGCTCCCCATAG
1807	11632_x1	AB	N	14	a2	124.741	0.83	TGCAGGCACCACACCTCCTCCTTAGCCACCTCCCATGCCTTTGGCTGAGGGAACAAAACACATCGGTTACATTAGAAATATCACACTGGGCCAT
1808	37993_x1	AB	N	14	a2	124.741	0.84	TGCAGGCTCATCCTGACATGACAATGCCACCAGCCATACATTTCTTTTTTTGATGAGTTTATGATGCAAGCAATAGTTTCCTTTAGAAATAAAA
1809	31510_x1	AB	N	14	a2	124.741	0.86	TGCAGGACTTGCCCACATATTGCCCACACACTGCCCAAACATTGCCCAAACACTGCCCACACACTGCCCAAACACTGCCCACATACTGCCCAAA
1810	70997_x1	AB	N	14	a2	124.741	0.86	TGCAGGTGGAGGTCGGGGTTACACATGTTAAAACCGATTTGTGCTGAGGTCGCCAGTCCATTCCTCACAACGATAACACCTGAGTGATTGACGG
1811	34213_x1	AB	N	14	a2	124.741	0.87	TGCAGGATTGATCAGTACACCCCTGACCTTACACAGGAGGAGGTGGATACTTCCTTCCGTTTGGCCTTGAAGATCTGGAGTGACGCGGCCCCAC
1812	22995_x1	AB	N	14	a2	124.741	0.87	TGCAGGCTGGCACTGAGTCCGAGGTGCTAAAGGAGCTCCTTAAACTTGACCCCAAAAAAACATCTGGTTTAGACCATTTCTTCTTTAAGGTTGC
1813	42803_x1	AB	N	14	a2	124.741	0.87	TGCAGGCCTGTCAAACGACGTAGACTGTAGCTCACCTGGAGAGGACGGACAGACGGACGGACAGGGAAACATACACCTCAGTTGGGGGTGTTCT
1814	34052_x1	AB	N	14	a2	124.741	0.88	TGCAGGTGCTGGTCTGGGCTAGAGAGAGCCCTCCTGACCCGAGGAAGCCCCTGGACACCTACTATGACCCTGAGTCTGGCCAGCTGTGTGTGTA
1815	62802_x1	AB	N	14	a2	124.741	0.88	TGCAGGGAAACATACAGTATTAGTATTATACATAATAATGATGGCATGGAACTCCCATCTCGTATAACGCAAGTGAACAGCTAATTTGGTTTAA
1816	67555_x1	AB	N	14	a2	124.741	0.89	TGCAGGCCGCCTGGGGAACAGCAGGACAACCAGGACAAACGTGAGGCTCAAATGGCACCCTATTCCCTATATAGTGCACTACTTTAGACCAGAG
1817	41131_x1	AB	N	14	a2	124.741	0.9	TGCAGGTGTACGATGCCACATTGACTGAGGGGCTTGCTCAGTATCAGTTTACCTTTCTGTTCAACAGACAAAGAAAGTCCTTATGGCCCCCAAA
1818	40000_x1	AB	N	14	a2	124.741	0.9	TGCAGGAACCCAGCCTACTACAAGGAGTGGCTAGGGCGCAATGAGCCAAGTAAAGGGCCAGACAGATAACTAGGATGCGTACTCAGAGCATGCG
1819	42767_x1	AB	N	14	a2	124.741	0.9	TGCAGGGGGTTTTCTGTTTCTCCCTCAGTAGAAGCTGCTACTCTTTAATAATTCAAACACTTCATAACTCTGTAGTTTACAGGTCAATGATGTT
1820	13673_x1	AB	N	14	a2	124.741	0.9	TGCAGGAGTAAAACCAGTCAAGAGAGGGCACTGTCCCCCTCTCTCTTCAACATTCACTTCTATACTCCAGCTCTCCCTGATGGCTCTTTCATGG
1821	67128_x1	AB	N	14	a2	124.741	0.9	TGCAGGGAGAAGACAGCGGGTTCTTGCCACGCATCGGCATATTCTTTTTCTAAAGCCTAACTCTCGTTCTTGTGGATTCAAACGCGAGAAAAAC
1822	46693_x1	AB	N	14	a2	124.741	0.91	TGCAGGTTGGCGGAGAGAGGAACGTTAGCTCTTTAAAGACTAAAAACACAGTTCTTTCTGTTTTAGCCACTGATGCTGCGCCTACCCTCATCTT
1823	42960_x1	AB	N	14	a2	124.741	0.91	TGCAGGCTCCAGACCTCGTAGGGTAAGAGTTGAATACCCCTGGTTTAGGCTTAGATAGACAACTCTACTGCCCACAAGCCTGCTTTAGCATGGT
1824	38140_x1	AB	N	14	a2	124.741	0.91	TGCAGGAGAAAAGATACCATAGAAATTGAATGAATAGAAATAGGGTCTCCATTCAAGTCAATGATGACATAATTAGTGGACTGGCAGCCATTTT
1825	70350_x1	AB	N	14	a2	124.741	0.91	TGCAGGAACAACAGCGTTTAGAACATCGGGTTCAGTAACAACACGAGTCTAATGGCTAGAACATCGGGTTCAGTAACAACACAAGTCTAATGGC
1826	31855_x1	AB	N	14	a2	124.741	0.92	TGCAGGTGCCTTGGTGGAAGAGTGAGGTAACATCTCACAGCAAGAACTGGCAAATCTGGTACATTCCATGAGGAGGAGATCACCGCAGTACTTA
1827	64315_x1	AB	N	14	a2	124.741	0.92	TGCAGGCGAACACACGCCCCAGTTCAGGACCTTTCCTACTGCTGGTTGAGAGGGCGAACACACGCCCCAGTTCAGGACCTTTCCTACTGCTGGT
1828	7743_x1	AB	N	14	a2	124.741	0.92	TGCAGGCCCAACAGACTACAGTCCTGTCTCCTCTCCCACCCAGCCCAGCTCTGCTCTGTTCAGCTCAGCCATGCATTAAAGCACCAGCAGCCCA
1829	68871_x1	AB	N	14	a2	124.741	0.95	TGCAGGTTATCTAGTTCTAACCTGTTGGTCAGAATTTCAGCCTCAACCAGCTGGTTGTTTATTCGGTTAAGTTGCACCTGGACTGGATGTTACA
1830	38078_x1	AB	N	14	a2	124.741	NA	TGCAGGCAAGAGAGCAGTACAGGTTTAATTAGACGAATAGACAAACTCCATGCCAACGTAATAATGGTAATTAGGTGTCATAACGATGTGTCCA
1831	90100_x1	AA_AB	Y	14	a2	124.741	NA	TGCAGGTCCAGAGCGTAGCTTCCCTTCAGATACTCATGGGAAATAGTGCTCAGGCCGTTAGCAGCAGGGGCGCTAAAGTAGGACGGAACAACAT
1832	69429_x1	AA_BC	Y	14	a2	124.741	NA	TGCAGGCCTCCCTGGCACAGCTGCACCAGACCCTGGATCAGGTAATACTTGGCCTCTGCCAGCAGCTCCAGAACCCCCTGCCTGCCAGGGGGCA
1833	88387_x1	AB	N	14	a2	124.847	0.88	TGCAGGAGAAGATGGAGGAACTCAACTTGATCAGAGATAAGAGCAGAGAGCCCGACTGAGCTGGGACACTGGATACCCACGGACAGACAGAAGA
1834	80916_x1	AB	N	14	a2	125.026	0.86	TGCAGGAGCTCTTAAAAAACTGATACGAGCTGATCTACTCTTAACCATGCCCAGACAGGTCTGTTCTGCTATGGTCAAACAACACTTGTGTTAA
1835	31183_x1	AB	N	14	a2	125.247	0.9	TGCAGGGCATCAAAAGCAGTATTACGCATTCCCATCTAAATTGAAAGTAGATGCAATTTCACAGTCATTTGGCTGGCAAAAACTACAGCAGCCC
1836	8884_x1	AB	N	14	a2	125.452	0.9	TGCAGGCTGACTTCGGTAGTCAGTTGGATGGTGTTTCCCTCTGACACATTGGTGCAGCTGCCTTCCGGGTTAAGCGAGAGGTTGTTAAGAAGCA
1837	19000_x1	AB	N	14	a2	125.754	NA	TGCAGGCGCTAGGACAGGAGGAGCTTAGGGGCAACCAGGTGCTGAGGAGGTACATACTTCTACACAATCACGCTCAACTTGTTGAAGACTATTC
1838	72857_x1	AB	N	15	a1	0	0.91	TGCAGGTGACAGCAATCCCTCCCCCATACGCCCCCTAGACACAACTACAACAACATAACCAACAAAAACATGTCACAACTCCTGCAGCTCTATC
1839	84493_x1	AB	N	15	a1	0.467	0.9	TGCAGGCGCCGTCCTCTACCCATAACAGCTGGCATTGCCACAGACAGACAGAGTGCTTGCTTTGGTCTAGCAGGGTGGTGTTCTGTGTGTGTAA
1840	67965_x1	AB	N	15	a1	0.86	0.9	TGCAGGTGAACCTGTCCCCTGTGATACGGATACGACCGCTATATGAAACTCTAGCGGAATACCAGCGTGAACGATATCTCCAGTAACTTCTTGG
1841	89273_x1	AB	N	15	a1	1.121	0.82	TGCAGGCAGAACCCCAGACGGCCCTGAAGCAGGACGCCTGCTAATGAGAAGCCAGCCGCTGACTGCAGCTCTACATCTATACGGTTACATGGCT
1842	39219_x1	AB	N	15	a1	1.223	0.88	TGCAGGTAGTTATTCACTATGCTACAGATCAGGTGGGAGGAGCCAGCAGGTAAATACAAAGCAGGATAAGGACAATTTAGTGCTGTAGGTTTAG
1843	67541_x1	AB	N	15	a1	1.223	0.88	TGCAGGTGTTGTGAAATGGTGACAGGAGCAACAGTTGGACACTGTGCCCAGGACCGTCAGAGTAAATCCTCTCAAACAGTCAGCGCGTTCTTCT
1844	5302_x1	AB	N	15	a1	1.223	0.88	TGCAGGGATGAATTTACCCCCATAATTACTCTAGCACACACTCATGAATCTACGGACACGATTATCCGAATCATTCACACATGTTCGTCAATAT
1845	22271_x1	AB	N	15	a1	1.223	0.9	TGCAGGGCACACGCAGACGATATGACGTTTAGCATACACTATTTACATGGTAAATCCAAACTGACTAACAACACGGTGAGTGTTTTAATTTGAA
1846	81659_x1	AB	N	15	a1	1.223	0.91	TGCAGGTATTTACAACTGTCATAAAACGGACAATTTAGAGGGAGGGGGAGAGGGAGATAGAGAGAGGGAGATAGAGAGAGGGAAGAAGGAAGAT
1847	40118_x1	AB	N	15	a1	1.223	0.91	TGCAGGTTTGAAATACGTTTTCTCTCTTTATTTATGGAGGTAATATCCTTAGATAATATTGTTTGCTTTCGCCGAAAAGCCTTTCTGAAATCTG
1848	88373_x1	AA_BC	Y	15	a1	1.223	NA	TGCAGGGACACCGCCGTTAATCTGGACCAGCTGGTGGACCTATCCATCCGGCTGGATAACCTGTTGGCATCCCGCGGACGTCCAGATCGGGGTC
1849	50309_x1	AB	N	15	a1	1.344	0.39	TGCAGGGTTGTCTGGGAGAGATAAGACCCCCCGCCCAACACCCACCTCTGCTGGTTTCCTGCAGAAAAAAGGGTTGCTGCTAAGAAGATGGATT
1850	61918_x1	AB	N	15	a1	1.625	0.7	TGCAGGCTCTATACACCTGTCCTGTAGCATAGTGAATACATTATACAACACTACATTATACAACACTATAATATACAACACTATAATATACAAC
1851	43999_x1	AB	N	15	a1	1.994	0.91	TGCAGGTGTCTGTCATGCTCCTCCACTTCTCCCCTATTCACCCTCTAAATCACTATGGTAACGACCTGGATGTGGGGTTCTGAAGTGGCTGATT
1852	33978_x1	AB	N	15	a1	2.405	0.87	TGCAGGTGTGATGTTCGGATGTACCGATCCTGTGCTGGTGTTGTTACACGTGGCCTGCTACTGTAGCACTGTCTTAGGCATCTCACAGTACAGA
1853	36979_x1	AB	N	15	a1	3.218	0.88	TGCAGGCACATCTTTCAGGACCTCTGAGGGGTATACTACAAAGTAGAACCAATGAGTTAGCCAGCTTACTCTGATTAACAACCAGAAATAACTG
1854	41728_x1	AB	N	15	a1	8.47	0.83	TGCAGGCTCATCCTGACATGACCCTCCAGCATGACAATGCCAACAGCCATACGGCTAATTCTGTGCGTGATGTCCTACCTGACAGGAATGTCAG
1855	68628_x1	AB	N	15	a1	8.47	0.83	TGCAGGTAGAGGGTCGTTAGTGATTGGAGCCACCTGGGCTCAGGGTATTTAAACTGCTTCACTAACCACTTGTGTGTCTCTCTCTCTGCTCCTC
1856	79476_x1	AB	N	15	a1	8.47	0.83	TGCAGGCTGACGTAGGTGGTCAGTTGAATGGTGTTTCCTCCGACACATTGGTGCAGCTGGCTTCCGGGTTAAGTGGGGAGGTGTTAAGAAGTGA
1857	80487_x1	AB_AC	Y	15	a1	8.47	NA	TGCAGGCACCCGGCCCGCCACAAGGAGTCGCTAGAGCACGATGAGCCAAGTAAAGTCCCCCCGGCCAAACCCTCCCCTAACCCAGACGATGCTG
1858	80487_x2	AB_AC	Y	15	a1	8.47	NA	TGCAGGCACCCGGCCCGCCACAAGGAGTCGCTAGAGCACGATGAGCCAAGTAAAGTCCCCCCGGCCAAACCCTCCCCTAACCCAGACGATGCTG
1859	2551_x1	AB	N	15	a1	10.702	0.82	TGCAGGCTGCAATGTTTGTATTTTTTGGCTTTATATAGAATATTTTTACATAGTTGACAATATATTACTTTTTAGACTTGTATAATTTTCATTT
1860	79872_x1	AB	N	15	a1	10.702	0.83	TGCAGGGCCCAGTGGAGACCACACCCCATCACTATCATAGAGGAACAACAACACACCTAGCATCTCCACACACACACACACACACGCACACACA
1861	69008_x1	AB	N	15	a1	10.702	0.83	TGCAGGCTCATCCTGACATGACAATTAGAGGTCGACCGATTATGATTTTTCACCTCCAATACAGATTATTGGAGGACCGAAAAAAGCCGATACC
1862	65965_x1	AB	N	15	a1	10.702	0.84	TGCAGGTCAGGAGGAGAGGTTGGAGATTGGCCTTTGATTTTAATTTAGACAGGGAAGACTGAGTTAAACGAACATGTAAAGCCTTAGGCAGGTG
1863	34951_x1	AB	N	15	a1	13.931	0.75	TGCAGGATTCCTGCATAATTTAGTGTACAGGATTCCTGTAGGACTTTTTTGGAGTTAAAACACATTGCTTGTGGTATGTTTTGAAAACATAAGG
1864	84801_x1	AB	N	15	a1	13.931	0.77	TGCAGGGGAATTTTCAGTGGGGATTTTCCTAGATTCAAAAATGAGAAAGTAGCTAGAAGGGCAATTCTTTAACATTTAAAATAAGATTTTTTTT
1865	91267_x1	AB	N	15	a1	13.931	0.78	TGCAGGTTCATGCTCTACAACATCTGTAGAATACAACCTTTCCTCACACTGGAAGCGACACAGGTCCTAATCCTCATCATATCCCGTCTGGACT
1866	63459_x1	AB	N	15	a1	13.931	0.79	TGCAGGCCCCACCTGTGTTGTTCTATACCACTGTTTTTACTTTTGCAGGAAAATATTGTTTATTTCATTTCTTTTACATTATCATTATTAACAT
1867	82322_x1	AB	N	15	a1	13.931	0.84	TGCAGGGACGGGGGCTGTGATTAAAAATACATGAAATTAAAATATAGGACAAAACACACATCACGACAAGAGAGACAACACTACATAAAGAGAC
1868	81563_x1	AB	N	15	a1	15.009	0.7	TGCAGGTGTCTGATGTAGGTGATATTGTAACGTGTTCTCTTTTAACAAAATTCTTAACTTCACAGCTCATTCAAATTAACACTTGTTGACTCCA
1869	54533_x1	AB	N	15	a1	16.095	0.45	TGCAGGCACCCGGACTTGCAAGGAGGTTCTCCGAAAGTTTTACTATGGTTCTCTGAAAGTTTTCCTGTGAGGTTTTATTAACATTCTGAGTACG
1870	55439_x1	AB	N	15	a1	16.095	0.59	TGCAGGATTCATAGGATAAAAACAAGGGTTCATGTCAGTTTAACCCACTCCCAATTCAACATTATTGGGTCAGAATGATTTCCACAGGAACATT
1871	76330_x1	AB	N	15	a1	16.095	0.68	TGCAGGTGAAGAACGTCCTCAGCGACAGCCCTGCTGCCCATGACAACAAGATTTCCTCCGGTGAGAAGTACACTGCTGCACTGCCCTGTAAAGA
1872	11385_x1	AB	N	15	a1	16.095	0.71	TGCAGGGGAGTAAAATAGATGAGGCTAGTCCGACATACCTAAAATCAATTTGGGGGAGTGGACATTTACTGCTGAGGCTTTAGAAAACCCTGGA
1873	82797_x1	AB	N	15	a1	22.583	0.61	TGCAGGTTGTGCTCTAGAAGACTGATGTTGAGATGGATCTCAGCCTCAGTGTGTTGGTGCTGCAGCAGCTGGCTCTCCAGGGGCCTCCTGTCCT
1874	88727_x1	AB	N	15	a1	22.583	0.62	TGCAGGTCTAAAGAAAGTATATATTTTACATTTCATTTTTTTTTTAAATTAATATTACTGTGTTGTGTAATTCTCATGATATCCCTGAATCACA
1875	69361_x1	AB	N	15	a1	22.583	0.66	TGCAGGTGTGCACCTGCAGTTTCCACCGCACCAGGAGGCACCCTTACACCACCGTGCTGCACTTCTTCTACTTCTTCATCGGCCTGGGCTGCGT
1876	18954_x1	AB	N	15	a1	22.583	0.68	TGCAGGATGTGCTTTGTAAGGGTTTTTCAAGGCCCAGTGCAGACAAAAACGTGATCTATTTCAAAACTATGAGGTTGGAATAATACTGTGAAAT
1877	73477_x1	AB	N	15	a1	22.583	0.7	TGCAGGACACAAGACGCATGGAAGACAGAAGCAGGAAAACACCAAGAAACAGCAGGAGATTGTCAAAGGACGGCAACAGGACTCCATAGGTGTA
1878	One_MHC2_190_x1	AB	N	15	a1	22.583	0.7	#N/A
1879	One_MHC2_251_x1	AB	N	15	a1	22.583	0.7	#N/A
1880	23627_x1	AB	N	15	a1	24.734	0.64	TGCAGGATCGTCTGAGACTAGCCACCAGGACAGCTGATGGAGCTGAGGAGTATTTCGGTCTGTAATAAAGCCCTTTAGTGGGGAAAAACTGATT
1881	27766_x1	AB	N	15	a1	26.886	0.57	TGCAGGTACTGGAGGGCCTCAGCATTCAGGCTGGTGCTCAGCACAGAGGGGACCTGCCACGGGAGGAAAACAGGAGAGATTCACTCAGTTGTCA
1882	48806_x1	AB	N	15	a1	26.886	0.62	TGCAGGAACGGGGAATGTCTTTTAAGATATAAAGGCTTTTTTAATATTATATAATAATACAATTTAAAAAGGTGTTGATAATGTAAATATGTAT
1883	37385_x1	AB	N	15	a1	26.886	0.64	TGCAGGCATCAAAGGGGACCGGGTGAGTAGTCACTTAACACACAATGTTACTCAACATTCACAGACACAGTGATCAGGGAAGTTATTGTGTGTG
1884	31637_x1	AB	N	15	a1	27.873	0.58	TGCAGGATCGCCTGGGGGGGAGCTGAGGAGTATTTCTGTCTGTAATAAATCCCTTTTTGTGTGGAATAACTCATTCCTATTGGCTGAGCCTATT
1885	82338_x1	AB	N	15	a1	28.026	0.62	TGCAGGGCCAACTGGTCTATCTGGGCCCCAAGGGGTCCCTGGCACCATCGGACCTCCAGGACAGGTACAGAACAGTCATATGCCTCTGCTTCCG
1886	71063_x1	AB	N	15	a1	28.158	0.55	TGCAGGCTCATCCTGACATGACCCTCCAGCATGACAATGTACCAGCCATACTTCTCGTTCTGTGCGTGTTTTCCTGCAAGACAGGAATGTCGGT
1887	72263_x1	AB	N	15	a1	28.158	0.55	TGCAGGTTTTCTATTTCTATAGAGTTACGAATATATAATGATCAGTATTCATGTGTTCATTACAAAAAAAGAGTGAGAAAGGTATTCGCTGGAA
1888	448_x1	AB	N	15	a1	28.158	0.58	TGCAGGAGCTTCGGGTCAACAAGGCCGACGAGCCTGCCGCCTCCAGCAGCAGCAATGGCGAAAGGCCAGAGAAACCTGAGGGGTCTGGAGAAGA
1889	64282_x1	AB	N	15	a1	28.158	0.61	TGCAGGAGGAGGTGGTAGTACATGGCCAGGCCCGTGTGGTAGCCCTGCCCACCCACACATAGCAGTGTCCGGTTCTGTCTCAATGGCGGCAGGG
1890	31492_x1	AB	N	15	a1	40.196	0.43	TGCAGGCCACACCTATATATCCGGCAGGACCTAAACTAGGTATATATATATATTTTTTTTTTTACCCGATTTCGTGGTATCCAATTGGTAGTAG
1891	63314_x1	AB	N	15	a1	40.339	0.33	TGCAGGAGGGCAGGAAGTCCCTGGAGAACCAGGTGAAGCGTCTGGAGATGGTGGAGCGACGAGAGAACAAGCTGAAGGATGACATCCAGACTAA
1892	73717_x1	AB	N	15	a1	40.696	0.29	TGCAGGCTCATCCTGACATGACCCTCTAGCATGACAGTGCCTCCAGCCATACTGCGCGTACTGTGCGTGTTTTCCTGCAAGACAGGAATGTCGG
1893	42576_x1	AB	N	15	a1	50.216	0.12	TGCAGGGTTGAAATATGTTTTCTCTCTCTTTGTTTACGGAGGTGGTACCCACAGATAATAGCATAGTTTTCTTTCGCCGAAAAGCCTTTTTGAA
1894	32212_x1	AB	N	15	a1	50.216	0.13	TGCAGGCTGACCCCGGTAGCCAGTTGAACGGTGTTTCCGCCAACACATTGTTGAGGCTGGTGGTGTTTTAACAAGCGTGGTCAGGGGGGTCATG
1895	16541_x1	AB	N	15	a1	50.216	0.13	TGCAGGTTGAGTTCAATAACTACAGGCAGATGTATGAGATGCCGGAGGAAGCTTTGAATAGGTCAGTAGTTTACAGAGTAACATAAGAAGAATG
1896	63365_x1	AB	N	15	a1	50.216	0.13	TGCAGGATTATTTTCCGGCTGTAGCAAACTGGCTCAAATTAAAATCTGACATCTGCAGGCTGTCCTATTGGAGAATATAGCTATGCTTTTACTG
1897	16433_x1	AB	N	15	a1	50.216	0.14	TGCAGGCACGACACAAAACGCAGAAAATAAAAATGTAAATCATGCCTTACATTTGACGAGCTTCTTTGGTCCTTTTGTTTGATTAATTCTGTCG
1898	39653_x1	AB	N	15	a1	50.216	0.14	TGCAGGTAGGTAGCTGCTGTCTGCAGCGTTGAGCTGCGTTGTCCTTGAAAATAGCTTCCATTAAATCTGCCTGTGCTTTGTGCCTCCCAGTGTG
1899	45471_x1	AB	N	15	a1	50.216	0.17	TGCAGGTATGCTGCGTGTGCAGGCTTCTGTTTCAGCCTAGCAGTAACACACCCGATTCAACTTATCAAACCTAATGAGCTGATAATAATCGCTA
1900	77880_x1	AB	N	15	c	50.216	0.08	TGCAGGGTGGCTGTGACCAACTCAGTAGACTGCTCCTTCATACACTCTGTAGCAGTCTACTAGGGTACCCTATTGGCCCTGGTCAAAAGTAGTG
1901	83192_x1	AB	N	15	c	52.343	0	TGCAGGGCTCTATCCTAACCCAGACGAGAGCCATTCCCCATCTTGCCGTCACTGTGAAGCCTCGTCTACCTGGTTACCAGCCTGGTCTCCCTGG
1902	61655_x1	AB	N	15	c	52.343	0.05	TGCAGGACCACAACTCCAAGAACAACCGTACCCCTCCTTCTCATCTGCTCTCTCCTCTCCCCCTCCTTTCCCTCCGCTCCTCCCTTCTCTCATC
1903	18414_x1	AB	N	15	c	52.343	0.08	TGCAGGGGCCATGCATCTGTCTCTAAGCTAGAGAATGGAAGATGATATTATTGTATTACCCAGAGCAAACGCTTACAGCATCATTAGTACTTTG
1904	33450_x1	AB	N	15	c	52.343	0.08	TGCAGGAAGGGTACCACATGAGGGAGGAGGATGTCTTCCCTGTAACACAAAACCACAACTCGTCAGAGAATAGCACTTTTTGCCAGTCCTGTCT
1905	83794_x1	AB	N	15	c	52.343	0.1	TGCAGGTACCCATTCTGTACATTTCAATCCATCCCTAAGCTAGAGATGCGTCTCTATATCCACCACATCTGCCAATGGCAGCCTTTTGCATCTG
1906	82994_x1	AB	N	15	c	52.813	0.1	TGCAGGAAAATGTGGGAGGGTCATGCTTTTTTAATTTCAATTTTTTTAAATCTAGACCAGTGGATTTTTATGTAATTTGTAATTGAAATGTCAA
1907	70256_x1	AB	N	15	c	53.386	0.1	TGCAGGAGAAATAGAAATTTAGATGTAAAAAAATGTGAAATTGAATAGTCTTCTTGCCCAAGGAATGAACCACCCCACATGGCTGCCAATGTGA
1908	89804_x1	AB	N	15	c	54.107	0.01	TGCAGGTGAAATCCATAAGGGCCTATTGAATTTATTTCAGTTGACTGATTTCCCGTAAATCAGTAAAATTGTTGCGTTTATATTTTTGTTCAGT
1909	40211_x1	AB	N	15	c	54.341	0.01	TGCAGGCCTGCACCAAACTTTTACAAAAAAGAGTTCAGCTGAGGAATCGGTAGCATAAATCAGAAATGAGTTCACAAACCTTCCGTTTGAGGAC
1910	70162_x1	AB	N	15	c	56.687	0.01	TGCAGGCAGGGCTTCGAACCAAAATTATTTTAAATTATTCCGTTCTGAGCAGAATCCCTATTTTTTTCATTCTGTTCCAGTGTTCTGACCAGTA
1911	10127_x1	AB	N	15	c	58.517	0.04	TGCAGGGTTGAAATATGCTTATTTTTGTTTACTGGGGTGCTATCCTCAGATAATAGCATCTTTTGCTTTCGCCGAAAAGCCTTATTGAAATCAT
1912	35160_x1	AB	N	15	c	58.517	0.06	TGCAGGTATTTGGGTTGGCCCCCCCAGAAAATATAATAATAATAATAATTTTTTGTTTTTGGGAAAGCAGCTAACTTCCTGCAATTTTACACAT
1913	65259_x1	AB	N	15	a2	64.144	0.17	TGCAGGATCATCTGAGACCAGCCACCTGGACAGCTGATGAAACTGTGGGTTTGAAACTTAACAATTTTTGCGCAAACTCTCAGAAACCGTCTCA
1914	45442_x1	AB	N	15	a2	66.489	0.23	TGCAGGAACATCGGTGATGAAGGTCACTGCGTCAGATGCAGATGATCCTACATACGGGAGCAGTGCCAGGGTTGTGTACAGCGTGCTGGACGGA
1915	40350_x1	AB	N	15	a2	70.76	0.27	TGCAGGAAGGGTACCACATGAGGGAGGAGGATGTCTTTGAGATCGCCTGCAAGGACAACAAGCTCAGTCCTATGATGCTGTGACACACCACCCC
1916	42092_x1	AB	N	15	a2	71.909	0.19	TGCAGGTGCGACACAAAACTCAGAAATAAAAATATAAATCATGTTATACTCACAGACATGATTCAAACAGTTTTAGAAACTTCAGAGTGTTTCT
1917	31204_x1	AB	N	15	a2	71.909	0.27	TGCAGGCGCCTGGCCCGCCAGAAGGAGTCGCTAGAGCGCCATGAGTCAAGTAAAACCCCCACGGCCAAACCCTCCCCTAACCCGGACAACGCTG
1918	36402_x1	AB	N	15	a2	71.909	0.27	TGCAGGCACCTGGCCCGCCACAAGGAGTCGATAGAGCTCAATGAGCCAAGTAAAGCCCCCCGGCCAAACCCTCCTCTAACCTGGACGACTCTGG
1919	63012_x1	AB	N	15	a2	71.909	0.27	TGCAGGGTCTGCGAGGCTTGGGAAGCGGGGCCTCACGGACTTCATCCCGGTGCACAGACGCAGACGGACCCTCGACACCTGTGGCCAAACCTTC
1920	43160_x1	AB	N	15	a2	71.909	0.27	TGCAGGCTAGGAGACCTGGGTTCAAGACCCACAAAGGGTGGTGCAATGTAACTGTTTGCTACAAAACATTTAAAAACCGAAGATCGTAATTACT
1921	42199_x1	AB	N	15	a2	81.647	0.37	TGCAGGAGTAATGTTTACACACACTTGACACACGCATGCACGCGCGCGCGCACACACACACCCACGCGCACACCCACGCGCGCGCACACACACA
1922	2407_x1	AB	N	15	a2	81.647	0.43	TGCAGGAACCCCAAGAGATAATAACAGATGGAAAGAAGGATAACCACCAGATAATTACAATAAATAACCACCATACACTGAACAAAAATATGTA
1923	70207_x1	AB	N	15	a2	81.647	0.45	TGCAGGAAGGGTACCACATGAGGGAGGAGGATGACTTCCCTGTGACGCGCAGCATTGAGATTGCCTGCTATGACAACAAGCTCAGTCCGGTGAT
1924	72891_x1	AB	N	15	a2	81.647	0.47	TGCAGGCTCATCCTGACATGACCATCGTTCTCGTTCTGTGTGTGATTTCCTACAAGACTGGAATGTCAGTGTTCTGCCATGGACAGCGAAGAGC
1925	4012_x1	AB	N	15	a2	82.722	0.58	TGCAGGGCTGTCAGGGAGAGTCCTCAAAGCTGTAACCTCTAGCACCCCACCGCCCCCTCACCCCTGCCTGGCGATTGGAGAAACCGGAATAGAT
1926	12138_x1	AB	N	15	a2	82.722	0.66	TGCAGGTGGGCCCTGTTTGAATACTTTAAAGGGGGGCTGAACTGACCGATTTTGCCTGGGCTTTTCTGCTACTCATTATGAAAAACAAGATATT
1927	22981_x1	AB	N	15	a2	82.989	0.65	TGCAGGAAATGGTAACTATTGTGTAGCATTGTTTTACATTTCAAGAAGCTCATGATTCATGTTTCATTTCTCGGGAATTTTGTCTTACAATTGT
1928	87075_x1	AB	N	15	a2	83.801	0.62	TGCAGGAGGCCTTTTGTCTTTTGGTAGTCCGTCATTGTAAATGACCATTTGTTCTTAACTGACTTAAATAAAGGTTAACTAAAAAAGTTATCTT
1929	28340_x1	AB	N	15	a2	83.801	0.64	TGCAGGAGCTGAAGGAGCCGTCGGCTTCACAAGGGACCCTGAGGGCCAATGTCATGGGGTCAGCCAGGGTTTCGGATCCATCTCCAGGGATCCC
1930	40579_x1	AB	N	15	a2	83.801	0.69	TGCAGGTTTTTTTTTAGTAAAGTGTCACCAGAACAGTTGACACAAGGAAGCAGCGTAGGGTCACGACAGGTAGGGTCACAACCATTTCCTTGGA
1931	51867_x1	AB	N	15	a2	83.801	0.71	TGCAGGCTGACTATGGTCGTCAGTTGAACGATGTTTCCTGCCTCCGGGTTAAGCGTGCATTAAGGAGCGCGGTTTGGCGGGTCATGTTTCAGAG
1932	11069_x1	AB	N	15	a2	83.801	0.77	TGCAGGCTACTATTTAAAGTATTACTGCTTTGGTGTGTAATTCCATTGCCCTTTATCTTTTTAAGTAGTCTTTTTTAGACCTATTTTCATCTCA
1933	32837_x1	AB	N	15	a2	90.289	0.81	TGCAGGATGATAGCTCTCCAGGAGTAGGGTAGGAGTGAACCTACAGGATGGTAGCTCTCCAGGAGCAGGGTTGGAGTAAACCTACAGGATGGTA
1934	70636_x1	AB	N	15	a2	90.289	0.83	TGCAGGTTCACTAAGATGTGATGGCTTACCTCGGATTCCAAACCGGCAACACAAAAAAAAGCACAGAGGGAAGAGAATGAGAGGGAGGTGAGAA
1935	80038_x1	AB	N	15	a2	90.289	0.86	TGCAGGAGTCCTTTTGCCTTTTGGTAGGCCATCAGTGTAAACCCAAATTTGTTCTTAACTGACTTGCCTAGTTAAAAAGGTTAAATAAATAAAA
1936	12092_x1	AA_AB	Y	15	a2	90.289	NA	TGCAGGTGGAGCTGGCCACAGGACAGTTCCCCTATAAGAACTGCAAGACCGACTTTGAGGTCCTGACCAAAGTGCTGCAGGAAGACCCTCCCTC
1937	71367_x1	AB	N	15	a2	91.407	0.88	TGCAGGCCAGAGACGAGCAGGGTGAAGAGAGGAGGAAGCAGCTGGTCAAACAGGTACTGGGTTGTGTTAATTACATGCCAATTAGAGGAAAGCA
1938	16270_x1	AB	N	15	a2	91.407	0.89	TGCAGGCTTCAGCACATACAGAGGTGCTTCAGTTTAGTCTGGTCATAAAATTCCAGCTGGTTGTTGTGCCTGTGACTGCTGAATTGAATGCTCA
1939	80859_x1	AB	N	15	a2	91.407	0.89	TGCAGGATGGAATTCCCAGCGGACACCTGCACGGTGACAGTGTTGACGCCTTCCCGGGAGAACGTGCACGCCACGCTCCCTTCCAGGGTGATTA
1940	One_Ots208-234_x1	AB	N	15	a2	91.407	0.9	#N/A
1941	78058_x1	AA_BC	Y	15	a2	91.407	NA	TGCAGGAGCAGCAGGAGGAGGACGAGGAGGCCCGCAGGAACCTGGAGAAACAACTGGCCACGCTGCAGGCTCAGGTATGGACCCCACTGTTATT
1942	2852_x1	AB	N	15	a2	92.028	0.84	TGCAGGGTGGTCTTGTCTTCCTCCAGCTGACGGATACGAGAGCTTAGGTTCAGCTTCTGACGAGTCTCCTCCTGGAGCAGCTCCTACACGCACA
1943	33947_x1	AB	N	15	a2	92.487	0.63	TGCAGGCGCAAAATGTAAATTTATTTGCCGCGTGTGATCCAGAAAAACACTGGTACCAACTTGCGCAACGTGACTACAAAATATCTCAATAGAC
1944	74934_x1	AB	N	15	a2	92.487	0.86	TGCAGGGTTGAAATATGTTTTTTCTCTTTGTTTACGGAGGTGCTATCCTCAGATAATAGAATTGTTTGCTTTTGCCGAGTAGCCTTTTTTAAAT
1945	73750_x1	AB	N	15	a2	92.487	0.87	TGCAGGCTGGGGAGACGGTGGACGTGATCGAGAAGAGCGAAAGCGGTGAGTAGTGTGTTTACACGCTGTATGTGCTGCTTTGTGTTGTATTTGA
1946	17555_x1	AB	N	15	a2	92.487	0.88	TGCAGGCTGTCACTGAGTCCAAGGTGCTAAAGGAACTCCTTAAAAACTTGACCCCAAAAACACATCAGAGTCAGATGGTTTAGACCCTTTCTAT
1947	45348_x1	AB	N	15	a2	92.487	0.9	TGCAGGACCACATAATGGTAGATAACACCATATTCATAAACGTCAACAGAGTGAGTCTCTCTGCACGGTCGTCTACTGAAACGCAATAGAATTA
1948	6992_x1	AB	N	15	a2	92.487	0.9	TGCAGGAACCTCCACACACACACTCTTAAGCAAGAACATGCAAGTGCACACACACACACACTACCAGCACTCCAACAAAAACATAGTTTTGCAA
1949	33802_x1	AA_AB	Y	15	a2	97.883	NA	TGCAGGCCACCAGTTGGGCAACCCTGGATGACACAATGAGCTGTTCTATACAGTACAGTTCATGTAGAGGGTAAATGTATAGAACACTTATTAA
1950	33107_x1	AB	N	15	a2	100.014	0.8	TGCAGGTCTCTCATGCGTGTAGTACGTCTGGCATGTTTTTCTCATCCTATTTCACCGATAAAGTGGTTTTACCTCAGGCTGATTCAGGCAAAGA
1951	34423_x1	AB	N	15	a2	100.014	0.88	TGCAGGGCCAGCAGGGCCAAACTCGTCTCGTTCCTGATCAGCGACCAAGTTGCATGTCCTGTCCACTCACATCAGTGTTCACTAGCCCAACTAA
1952	30888_x1	AB	N	15	a2	100.014	0.95	TGCAGGGCACGCTCTCTTTTTACAGTTTTTTAAATTTTTTTAACAGAGCTCTCTACAACTAGGCTGAAAAAAGGCAGGAAAAATACGCCATAAG
1953	2999_x1	AA_AB	Y	15	a2	100.014	NA	TGCAGGCTATCCTGGAGCACGAGGAACAGGACGAGGTCGGGGCCCCGGGCGGCGTGTGGAAGTCTGGGGGGTCTTGGGTGGGTGTGACCGACAA
1954	37433_x1	AA_AB	Y	15	a2	100.014	NA	TGCAGGGACGGAGGCAGCAATCTGCAGTGGTCATGGCTGGTACGAGTCGATTTACTGAGAAGCCTGTACATTTAATTTCAGATAAATAATTGCA
1955	65361_x1	AA_AB	Y	15	a2	100.014	NA	TGCAGGCCTGGGATTAACAATACCCTAGTACGTTCCTTCACAACAACTCTACTCATATAAAACATTCATATTATACAGACTGTCATTCCCACTA
1956	67005_x1	AA_AB	Y	15	a2	100.014	NA	TGCAGGATTGGGGTCAAGTGGATTGCAACTCCACATAGGAAAACAATGGGCAATTCATCCCATTATTTCACTTAATCGAAATGGAATTGATCTT
1957	82870_x1	AA_AB	Y	15	a2	100.014	NA	TGCAGGTGTTCTGCAGTGGCTAATAGAAAGCATGTGGTGGTTTTCAGTGTTGTGTGACTTTGTGTTTATGGTTATTTTCTCTCTCCCCTCACAG
1958	88983_x1	AA_AB	Y	15	a2	100.014	NA	TGCAGGACCTAAAAGTGAAGGGCAGGACATGACTTCTCTCACTCTGCTACTTCTGACGGGGGGCGGAGCTTACAGCCCGGTTGGGTGGGTGTGG
1959	89105_x1	AA_AB	Y	15	a2	100.014	NA	TGCAGGCATCCGGCCTGCCACAAGGAGGTGCTACAGCACGATGAGCCAAGTAAAGCACCCCCAGCCAAACCCTCCCCTAATCTGGACGACACTG
1960	89358_x1	AA_AB	Y	15	a2	100.014	NA	TGCAGGTTTGCGGAGGTTTTGAAACTTAATTTCGCATAGTCTTCTCCTAAACTATTCTATCAACCAGAGGGTTGCTGTTAGATAAAGGAAGGCC
1961	39834_x1	AA_BC	Y	15	a2	100.014	NA	TGCAGGCAACCTCTCAGTCGAATAGTCTTCCAATCTACAGTAACATACTATAGTAAAGGAAAGAGGCTACAGTATTTACTGTAGATATACACAC
1962	15871_x1	AA_AB	Y	15	a2	101.089	NA	TGCAGGTAGGCTGTGTGAATGTTTTATAAAAGTTGTGCAGTGATTGCCTCATCGGTGGTGATGTAAAGTCTGTTTCTAAGTGTGTGTGTGTGTG
1963	38217_x1	AA_AB	Y	15	a2	101.089	NA	TGCAGGGTGGATTAGGGTGGATTGAAAGTCTGATTGCTGGAAATTTATTTGATCATGTTAAAATACAGAGGAGAATTATGTAACAACTTTCTCT
1964	60711_x1	AA_AB	Y	15	a2	101.089	NA	TGCAGGTTATATATAAAGACAACCCTACAGGTTATATATAAAGACAACCCTACAGGTTATACATAAAGACAACCCTACAGGTTATACATAAAGA
1965	69110_x1	AA_AB	Y	15	a2	101.089	NA	TGCAGGGACAGCACTTCCTCCAGCGGGTGAGGTCAGGGGTTAGAGGTGAAGGGGTTAGAGGTTATAGTCAGTTGTCCAGGTTAATCCCTCCCTG
1966	76298_x1	AA_AB	Y	15	a2	101.089	NA	TGCAGGATCGTCTGAGACCAGCCACCCAGACAGCTGATGAAATTGAGGACTATTTTTGTCTGTAATAAATCCCTTTTTGTGGGGGAACAAATCA
1967	90190_x1	AA_AB	Y	15	a2	101.089	NA	TGCAGGTGGCGCCGCTCAGAACTCACCTGGGGAAATGATGAGATTACGGTAAAAAAAGACAAAGAAAAACACAACAAACATCAACTATCATAAC
1968	86853_x1	AA_BC	Y	15	a2	101.089	NA	TGCAGGAACCTGATGCAGCATCTAAGTGGTAAAGGAGGATGGTGATGTTTGTATATTTAATGTGTCTTCAGCTTTTGTATCAACCAGTGCTGTG
1969	45513_x2	AB_AC	Y	15	a2	101.089	NA	TGCAGGTACCTGCAATATAACAATCACTCATTCAACCAGTTTAAATAGAGAAAAGGACTCATTCAACCAGTTTGAATAGAGAAAAGGACTCATT
1970	72697_x2	AB_AC	Y	15	a2	101.089	NA	TGCAGGCGGCACGCAACGCAGCGCTACACGCCCCACAGTACCAGGAGCACGCACACAGCCTCCTCACAGGTAACACACAGCCTGCTCACAGGTA
1971	33142_x1	AA_BC	Y	15	a2	101.199	NA	TGCAGGCCTGTAACAACGGGTAAATGTAAAGACACTGGTAAATGTAATAACTTTTCTATATTTAATGTAATAACACCGGTAAATGTAATAACAC
1972	87455_x2	AB_AC	Y	15	a2	101.331	NA	TGCAGGTTCATGCTCTGCACCATCGGTAGACTCTCTACCTCACACAGGAAACGGCTCAGATCCTAATCCAGGCACTTGTCCTCTCCCGTCTGGA
1973	16758_x1	AA_AB	Y	15	a2	101.457	NA	TGCAGGTGTCCCTGGCAGCAGGGGCGCTGCTCTGCTCTAGAGGTAGGGATGTCATATCCTGTGTCTTCTACCGTTGTGATGTCCTGTGTCTTCT
1974	34630_x1	AA_AB	Y	15	a2	101.457	NA	TGCAGGTGAAGAAGCCGGACGCGGAGGTCCTTGGCTGGCGTGGTAACATGTGGTCTGTGGTTGTGAGGCTGGTTGGACGTACTGCCAAAGTCTC
1975	62847_x1	AA_AB	Y	15	a2	101.457	NA	TGCAGGATGACCCGCTAAATGCTAACGTCATCTACGCCGCAGGGCTAAAGGCTAATGCTAAAACAGCACAGTTTGCAGCCAAAGTCAATGGGAC
1976	25057_x1	AB_AC	Y	15	a2	102.544	NA	TGCAGGGCCGGGGGAATGGGAGTGGTGCTGGGGGCTGCAGGGCACACAGACACATAGACATACAAACAGACAGACAGACAGACAGACAGACAGA
1977	40087_x1	AB	N	16	c	0	0.05	TGCAGGCTCTGGAGGCCAGGGGTCATCTACACCTGAGGCCAGTTCCCACAGACAAAGGTCCTGTGTGTGTCATTGCACCAGGCCACCAGTTGAC
1978	36709_x1	AB	N	16	c	1.285	0.13	TGCAGGCCTAGGCTGAAACCTAGGCCTGCGACGTGACGTTGGAATAACCCATGCCGACAAAACGACGTGTAGCAGGTTTTTATTTACTTTCCAA
1979	38649_x1	AB	N	16	c	2.463	0.07	TGCAGGCTGACCTCGGTTGTCAGGTGAACTGTGTTTTCTCCGACACATTGGTGTAGCTGGCTTCCACGTAAAGCGGGGGTTGTTAAGAAGCGCA
1980	13105_x1	AB	N	16	c	3.545	0.06	TGCAGGCGCTACACAAAACACAGAAAAAAAGAAAAAAAACATGCCTTACCTTTGACGAGCTTCTTTTGTTGGCACTCCAATATGTCCCATAAAC
1981	17687_x1	AB	N	16	c	4.145	0	TGCAGGGAGACAGCGTGGCGGAGCTGGTCCAAGTCTGCTGGGTCTGTCATGGCCAGTTCGTACTATAAGAGCACAAGGCGAGACCCAGATTTTT
1982	17608_x1	AB	N	16	c	4.626	0.08	TGCAGGAAAGCACCCCCACAACCTGATGCTGCCACCCCCGTGCTTCACTGTTGGGATGATGTTTTTCAGCTTGCAAGCCTCCCCCTTTTTCCAG
1983	65856_x1	AB	N	16	c	5.708	0.12	TGCAGGATTTTTATAGCATGACAAATTCGTGATGGTAAATGCCCAATGAAACAAATTGCAAATGCACGTGCATTTGCAATATGATTCTATAGTG
1984	82018_x1	AB	N	16	c	7.032	0.08	TGCAGGAAGCAAAGTTCTTTGTTCGTCAGACGAATCATTGGAATCATTGACTCACTCACGCATTTAAAAGGGCGAGGATCGCGATGGGGTCACA
1985	80607_x1	AB	N	16	c	8.445	0.05	TGCAGGTTGGAGCCCTCACGGAACAGGGAGGCCAAGTAGCACTCCATCAGGCCGTGGTTGAGGGCCAGCCGCAGCCAAGCCCGGCAGCGACCTA
1986	67442_x1	AB	N	16	a1	17.963	0.27	TGCAGGTAGAATTTGCCTTGCTGTGAAACCCATTACATCGTCCACTTTGCATGTTTTCATTCCTGTTATTTTATACCGTTATGGTTATTGGGAA
1987	72288_x1	AB	N	16	a1	18.89	0.29	TGCAGGGGACCAGCTACCACGGCCTGAGGAGAGACACATGAAACGAGGGGTTAATACGATAATAGGAAGGGAGTTGTAATCGATAACATACCTC
1988	70392_x1	AB	N	16	a1	19.8	0.27	TGCAGGAGGAGAAATATGGATGTCAAAAAATTGTGAAATTAAATGGTCTTCTTGCCTAAGGAATGAGCCACCCTGCATGGCTGCCAATGTGATA
1989	11625_x1	AB	N	16	a1	20.688	0.31	TGCAGGCCACCTCTGTGAAGAGGAGAGAGGAGTTAGGAGCATGTAGCAACAAAGGAATGTGCTTTACTGATATAAAGTAGAGTACGTAAGACTC
1990	86189_x1	AB	N	16	a1	21.567	0.29	TGCAGGGTGCAGACAACGTGAGAGCGTGAGACTCACCCCCCTCGCCCCATTTAGGTGAGTGATGGGCGAGCAGATTTGAATTAAAACAGCAGCA
1991	17464_x1	AB	N	16	a1	28.777	0.34	TGCAGGTGTGATGTTCGCAACCACCAATCCTGCACTGGTGTTGTTACATGTGGTGTGCCACTGCGTGGACAATCAGCTGTCCCTCCTGTCTCCC
1992	32018_x1	AB	N	16	a1	29.809	0.34	TGCAGGGGAGTGAAAGAGATAAGAGACAAGTCAGACATACCACTATAAAGCAACTTGGGGAGCTGAAAATTACTACTGAGCCCTTGGTCTCATG
1993	62385_x1	AB	N	16	a1	30.889	0.32	TGCAGGCTGCTGATAAGCTGGTTGCTGACGGGCTGGTACTGGGGCTGGTTGCTGACGGGCTAGTCCTGAGGCTGGCTGAGGGTCAATCTCATCC
1994	86227_x1	AB	N	16	a1	31.971	0.39	TGCAGGTACACACACACACACACACACGCACGCACGCACGCACGCACACACACATACATACATACATACATACATACATACATACATACATACA
1995	89964_x1	AB	N	16	a1	33.047	0.38	TGCAGGCGCCCGGGCCCACCACAAGGAGTCACTAGAGTGCAATGAGACAAGTAAAGCCATCACAGCTGGGCCAATTGTGCGCCGCCCTATGCGA
1996	1184_x1	AB	N	16	a1	34.121	0.36	TGCAGGTCCACCCGAGGCTATAAGATATCAGAACATGTAGTGATATCAATCTCTCTCATAAATAACCATCCATAACTTATGGATGAACGAACAA
1997	41736_x1	AB	N	16	a1	35.194	0.33	TGCAGGCTCATCCTGACATGAACCCCCAGCTTGACAATGCCACCAGCCAAACTGCTCGTTCTGTGCGTGAATTCATGCAAAACAGTAATGTCAG
1998	86603_x1	AB	N	16	a1	38.628	0.31	TGCAGGGAAGTAGAAAAGCTGACTAAATAATTCATCAGCTGCCATTAATACGAATAAGAAAATAAATATGAGATGAGTCACATGTAAATTAGTT
1999	79372_x1	AB	N	16	a1	39.574	0.29	TGCAGGTCACATTATATTGGCTTGCAAAATGATATGTAATTCACATCGGAATCCAGCCAGAGTTAGGATATCCAACAGTTGGAATTTTTATTCC
[truncated: 1,246 more rows]
